# Supplementary material for: Heterogeneous selection dominated the temporal variation of the planktonic prokaryotic community during different seasons in the coastal waters of Bohai Bay
Source: Sci Rep. 2022 Nov 28;12:20475. doi: 10.1038/s41598-022-24892-1 (PMC9705714; doi:10.1038/s41598-022-24892-1)
Supplement: Supplementary file 1 — Supplementary Information 1. [file 41598_2022_24892_MOESM1_ESM.xlsx]

## Sheet: DatasetS1
#SampleID	Site	Longitude	Latitude	Temp	Salinity	Conductivity	DO	PH	SRP	COD	Nitrite	Nitrate	AN	DIN	un_ionN	Depth	Trans	Chl_a
		E	N	℃	‰	ms/cm	mg/L		mg/L	mg/L	mg/L	mg/L	mg/L	mg/L	mg/L	m	cm	μg/L
Aug01	TJ01	117.998	39.1954	28	28	44.8	6.68	8.47	0.002	1.33	0.033	0.19	0.085	0.308	0.0126	2.8	0.5	1.92
Aug02	TJ02	117.871	39.1124	27.9	24.6	41.4	10.64	8.43	0.003	2.57	0.025	0.211	0.089	0.325	0.0123	3	1.1	3.29
Aug03	TJ03	118	39.0833	27.9	25.2	45.1	6.4	8.45	0.003	1.8	0.031	0.178	0.087	0.296	0.0125	5.5	1.2	4.18
Aug04	TJ04	117.78	39.0751	27.9	24.7	44.1	5.33	8.47	0.004	0.69	0.034	0.137	0.083	0.254	0.0124	3	0.6	1.73
Aug07	TJ07	117.868	38.961	27	30.1	45.4	6.48	8.22	0.014	1.55	0.058	0.197	0.127	0.382	0.0104	18	1.8	1.38
Aug09	TJ09	118	38.9166	28.4	31.2	47.3	6.76	8.14	0.006	0.88	0.034	0.365	0.079	0.478	0.006	10.8	2.2	1.14
Aug10	TJ10	117.667	38.8329	28.6	31	46.9	6.94	8.42	0.004	1.32	0.043	0.253	0.069	0.365	0.0094	4.2	0.8	0.68
Aug11	TJ11	117.799	38.8102	28.5	28.6	46.8	8.53	8.47	0.003	0.64	0.047	0.228	0.082	0.357	0.0125	5.8	1.5	1.82
Aug12	TJ12	117.731	38.7854	28.4	29.5	45	11.2	8.37	0.005	0.49	0.044	0.186	0.088	0.318	0.0109	3.8	1.5	6.36
Aug13	TJ13	118.094	38.6787	27.1	33.3	49.6	7	8.29	0.005	0.64	0.027	0.171	0.089	0.287	0.0083	20	1.9	2.14
Aug14	TJ14	118.901	38.667	27.8	33.3	49.6	8.17	8.38	0.006	0.78	0.017	0.17	0.094	0.281	0.0111	18.6	2	0.68
Aug15	TJ15	117.618	38.6631	28.3	31.3	46.8	6.56	8.42	0.003	1.07	0.072	0.172	0.092	0.336	0.0123	2.5	1.1	2.73
Aug16	TJ16	117.773	38.6678	28.4	31.4	47.2	6.46	8.3	0.003	0.85	0.054	0.156	0.111	0.321	0.0117	5.2	1.1	1.61
Aug17	TJ17	118.472	38.6378	26.8	33.5	49.6	7.52	8.33	0.005	1.22	0.017	0.158	0.082	0.257	0.0082	17	1.5	1.34
Aug18	TJ18	117.968	39.1281	27.9	29.3	44.7	6.45	8.49	0.007	1.24	0.035	0.261	0.098	0.394	0.0149	4	0.7	0.63
Aug19	TJ19	117.611	38.6254	28.3	29	42.7	9.53	8.48	0.004	0.27	0.222	0.174	0.139	0.535	0.0213	2.5	1.1	1.71
Aug20	TJ20	118.049	38.809	28.8	32.4	48.4	7.77	8.39	0.006	1.18	0.019	0.149	0.095	0.263	0.0123	14.5	2.3	1.7
Aug21	TJ21	117.829	39.0068	27.9	24.9	44.4	5.93	8.41	0.007	0.93	0.059	0.327	0.077	0.463	0.0102	3.5	1	4.31
Aug22	TJ22	117.749	38.8274	28.5	31.2	45	7.5	8.44	0.002	1.21	0.05	0.122	0.129	0.301	0.0182	5.4	1.5	2.96
Aug23	TJ23	117.742	38.6756	28.3	31	47.1	6.38	8.4	0.003	0.61	0.062	0.125	0.118	0.305	0.0152	4	0.9	0.577
Aug24	TJ24	118.186	38.8237	27.7	32.8	48.7	8.54	8.17	0.018	0.76	0.01	0.298	0.108	0.416	0.0082	21	3.5	5.14
Aug25	TJ25	117.907	39.1913	27.9	27.7	43.9	10.57	8.48	0.005	2.98	0.05	0.409	0.086	0.545	0.0129	3	0.5	6.96
Aug26	TJ26	117.726	38.841	28.7	30.7	46.8	6.98	8.44	0.004	0.4	0.051	0.105	0.106	0.262	0.0152	4.6	1.2	1.04
Aug27	TJ27	117.707	38.6774	28.3	31	46.4	6.59	8.39	0.003	0.47	0.076	0.123	0.089	0.288	0.0113	3.9	1.2	0.577
Aug28	TJ28	117.77	38.8622	28.7	28.6	46.7	6.35	8.34	0.006	2.66	0.045	0.11	0.076	0.231	0.009	6	1.2	0.988
Aug29	TJ29	117.921	38.9397	27.8	28.5	42.6	8.81	8.42	0.008	1.19	0.057	0.37	0.103	0.53	0.0136	6.9	2.1	2.02
Aug30	TJ30	117.921	38.7258	29	32.3	48.6	7.28	8.43	0.005	1.16	0.02	0.189	0.084	0.293	0.0119	11	1.8	1.84
Aug31	TJ31	117.927	39.0528	27.7	26.2	40.2	8.98	8.43	0.01	3.62	0.052	0.42	0.095	0.567	0.0129	5.5	1.5	4.89
May01	TJ01	117.998	39.1954	18.2	33.1	47.47	7.76	8.04	0.002	0.2	0.014	0.306	0.148	0.468	0.0043	3	0.4	6.65
May03	TJ03	118	39.0833	18.4	33.4	47.58	8.15	8.11	0.002	0.65	0.014	0.313	0.136	0.463	0.0047	5	0.5	8.83
May09	TJ09	118	38.9166	15.4	33.4	45.3	8	7.96	0.003	0.38	0.014	0.282	0.129	0.425	0.0026	10.6	1.2	7.1
May11	TJ11	117.799	38.8102	19.2	33.1	47.64	8.36	8.09	0.002	0.38	0.013	0.179	0.118	0.31	0.0041	5.4	0.5	7.28
May12	TJ12	117.731	38.7854	18.3	33	47.34	7.9	8.08	0.001	0.45	0.028	0.292	0.089	0.409	0.0029	5	0.6	4.84
May13	TJ13	118.094	38.6787	14.9	33.7	46.9	8.69	7.95	0.004	0.29	0.007	0.152	0.11	0.269	0.002	17.2	1.8	1.38
May14	TJ14	118.901	38.667	12.2	33.7	48.26	9.29	7.92	0.002	0.25	0.006	0.131	0.128	0.265	0.0018	20	1.6	0.65
May16	TJ16	117.773	38.6678	20.3	33.1	47.63	7.57	8.11	0.001	0.18	0.015	0.157	0.15	0.322	0.0059	5.8	0.7	1.82
May18	TJ18	117.968	39.1281	18.1	33.4	46.78	7.97	8.05	0.007	0.2	0.012	0.321	0.15	0.483	0.0044	4	0.4	7.15
May19	TJ19	117.611	38.6254	20	32.7	45.29	8.11	8.1	0.001	0.25	0.049	0.329	0.125	0.503	0.0047	3.1	0.4	5.79
May30	TJ30	117.921	38.7258	16.2	32.8	47.5	8.9	8.05	0.004	0.21	0.013	0.177	0.151	0.341	0.0039	17	1	1.86
May31	TJ31	117.927	39.0528	18.6	32.9	46.8	7.78	8.01	0.002	0.2	0.014	0.238	0.132	0.384	0.0037	3.6	0.4	4.72
Oct01	TJ01	117.998	39.1954	22.3	27.9	44.9	8.01	8.42	0.025	2.86	0.044	0.109	0.01	0.163	0.0009	3	0.5	2.5
Oct02	TJ02	117.871	39.1124	22.1	28.8	46.5	8.21	8.43	0.022	2.76	0.039	0.138	0.003	0.18	0.0003	4.4	1.5	1.1
Oct03	TJ03	118	39.0833	20.7	27.7	46.8	8.02	8.45	0.021	2.57	0.074	0.194	0.006	0.274	0.0005	7	0.5	4.5
Oct04	TJ04	117.78	39.0751	21.3	28.5	47.2	8.19	8.4	0.02	2.81	0.047	0.178	0.036	0.261	0.003	3.2	1.5	1.2
Oct07	TJ07	117.868	38.961	19.4	30.6	45.3	6.77	8.28	0.023	1.47	0.054	0.156	0.004	0.214	0.0002	18.4	2	2.5
Oct09	TJ09	118	38.9166	19.2	30.3	45.3	7.42	8.26	0.018	2.83	0.055	0.154	0.036	0.245	0.0019	10.8	2	1.2
Oct10	TJ10	117.667	38.8329	18.5	30.6	47.2	8.59	8.42	0.004	2.18	0.03	0.15	0.052	0.232	0.0036	3	1	0.9
Oct11	TJ11	117.799	38.8102	18.3	30.6	46.5	8.16	8.41	0.004	2.3	0.026	0.146	0.041	0.213	0.0028	5.4	0.5	2.7
Oct12	TJ12	117.731	38.7854	18.5	30.4	46.5	8.28	8.45	0.016	2.23	0.028	0.146	0.003	0.177	0.0002	4.5	1.5	1.8
Oct13	TJ13	118.094	38.6787	18.9	32.2	47	7.92	8.36	0.014	2.72	0.077	0.073	0.006	0.156	0.0004	13.6	1.5	1
Oct14	TJ14	118.901	38.667	19.2	33.2	47.1	8.11	8.39	0.016	1.63	0.056	0.017	0.01	0.083	0.0007	18.4	1.5	1.5
Oct15	TJ15	117.618	38.6631	18.5	29.7	46.2	7.67	8.4	0.014	1.37	0.039	0.235	0.023	0.297	0.0015	2.5	0.4	2.9
Oct16	TJ16	117.773	38.6678	19.1	28.4	43.7	7.75	8.46	0.013	2.63	0.011	0.119	0.008	0.138	0.0006	3.9	2	0.5
Oct17	TJ17	118.472	38.6378	19.2	33.1	47.6	7.82	8.36	0.016	2.23	0.02	0.06	0.08	0.16	0.0051	17.6	1.8	1
Oct18	TJ18	117.968	39.1281	21.3	27.8	47.3	7.83	8.39	0.02	2.78	0.058	0.164	0.003	0.225	0.0002	4	0.7	1.7
Oct19	TJ19	117.611	38.6254	18.2	30.1	47.2	8.24	8.3	0.014	2.01	0.042	0.234	0.025	0.301	0.0013	2.2	0.5	6.5
Oct20	TJ20	118.049	38.809	19.8	32	47.9	8.6	8.42	0.009	2.83	0.042	0.137	0.011	0.19	0.0008	11.6	1.5	2
Oct21	TJ21	117.829	39.0068	20.7	29.2	45.8	7.92	8.38	0.019	2.81	0.054	0.143	0.023	0.22	0.0017	3	1.5	3.5
Oct22	TJ22	117.749	38.8274	18.6	30.5	46.5	8.08	8.43	0.011	2.57	0.032	0.159	0.008	0.199	0.0006	4	1	2.6
Oct23	TJ23	117.742	38.6756	18.7	30.1	45.6	7.82	8.27	0.013	2.93	0.041	0.254	0.027	0.322	0.0034	3.3	1.5	1.8
Oct24	TJ24	118.186	38.8237	20.5	32.8	48.8	7.16	8.44	0.013	2.81	0.043	0.12	0.017	0.18	0.0014	17.4	2	0.3
Oct25	TJ25	117.907	39.1913	21.7	27.6	45.6	8.12	8.46	0.023	2.78	0.04	0.118	0.01	0.168	0.001	2.5	0.5	7.4
Oct26	TJ26	117.726	38.841	18.6	30.8	46.5	7.97	8.35	0.01	1.41	0.029	0.199	0.001	0.229	0.0001	3.5	1	0.7
Oct27	TJ27	117.707	38.6774	18.6	29.5	46.9	8.16	8.31	0.008	2.47	0.032	0.398	0.004	0.434	0.0002	2.6	0.3	1.7
Oct28	TJ28	117.77	38.8622	18.9	30.5	46.4	7.92	8.39	0.008	2.92	0.035	0.188	0.032	0.255	0.0021	5.2	0.5	2.1
Oct29	TJ29	117.921	38.9397	18.7	29.9	44.2	7.46	8.22	0.023	2.87	0.054	0.187	0.004	0.245	0.0002	6	1	1
Oct30	TJ30	117.921	38.7258	18.1	32.3	47.6	7.76	8.39	0.017	1.94	0.063	0.235	0.004	0.302	0.0003	8.8	1.5	1.1
Oct31	TJ31	117.927	39.0528	19.8	29.2	47.6	8.16	8.41	0.017	2.82	0.047	0.148	0.042	0.237	0.0032	5.7	2	4.9

## Sheet: DatasetS2
Correlation analysis between α-diversity and environmental/spatial parameters of samples from three sampling time
	All					May					Aug					Oct
	faith_pd	OTU_richness	shannon	pielou_e	N	faith_pd	OTU_richness	shannon	pielou_e	N	faith_pd	OTU_richness	shannon	pielou_e	N	faith_pd	OTU_richness	shannon	pielou_e	N
Longitude	-0.138	-0.183	-.255*	-0.202	68	-0.257	-0.305	-0.323	-0.171	12	-0.276	-0.341	-0.295	-0.226	28	-0.229	-0.234	-0.21	-0.179	28
Latitude	0.115	0.116	0.002	-0.093	68	0.409	0.518	0.103	-0.276	12	0.225	0.17	0.069	-0.009	28	-0.082	-0.112	-0.264	-0.293	28
Temp	.616**	.581**	.398**	0.08	68	0.305	0.435	0.337	0.099	12	0.262	0.285	0.222	0.146	28	-0.169	-0.189	-0.239	-0.231	28
Salinity	-0.14	-0.164	-.345**	-.344**	68	-0.085	-0.155	-0.377	-0.347	12	-0.203	-0.26	-0.219	-0.169	28	-0.208	-0.168	0.009	0.08	28
Conductivity	-0.167	-0.172	-0.205	-0.142	68	0.253	0.139	-0.081	-0.149	12	-0.102	-0.123	-0.089	-0.063	28	-.496**	-.381*	-0.325	-0.26	28
DO	-.282*	-.326**	-.461**	-.370**	68	-0.261	-0.355	-0.256	-0.033	12	-0.299	-0.355	-.458*	-.490**	28	0.121	0.087	-0.074	-0.132	28
PH	0.099	0.113	.496**	.603**	68	0.517	.586*	0.57	0.287	12	.475*	.507**	.520**	.500**	28	-0.003	0.007	-0.078	-0.104	28
SRP	-.619**	-.609**	-0.173	.255*	68	-0.141	-0.231	-0.24	-0.112	12	-.532**	-.583**	-.603**	-.561**	28	0.109	0.122	-0.038	-0.1	28
COD	-.471**	-.477**	-0.017	.357**	68	.688*	.726**	0.503	0.059	12	-0.097	-0.177	-0.244	-0.302	28	0.005	-0.058	0.027	0.059	28
Nitrite	0.107	0.158	.339**	.355**	68	0.042	0.223	0.495	0.398	12	0.155	0.235	0.295	0.337	28	-0.255	-0.201	-.405*	-.445*	28
Nitrate	0.105	0.086	-0.185	-.333**	68	0.436	.629*	0.567	0.172	12	-0.317	-.375*	-0.35	-0.305	28	-0.173	-0.106	-0.11	-0.097	28
AN	.557**	.525**	-0.04	-.481**	68	-0.182	-0.188	-0.005	0.175	12	-0.172	-0.152	-0.125	-0.079	28	0.181	0.175	0.25	0.251	28
DIN	.356**	.341**	-0.072	-.378**	68	0.356	0.554	0.575	0.247	12	-0.264	-0.283	-0.232	-0.166	28	-0.184	-0.105	-0.134	-0.129	28
un_ionN	.733**	.704**	.403**	-0.008	68	0.211	0.297	0.36	0.256	12	0.257	0.302	0.312	0.315	28	0.242	0.235	0.28	0.265	28
Depth	-0.218	-.286*	-.375**	-.284*	68	-0.425	-.609*	-0.335	0.063	12	-.511**	-.568**	-.533**	-.469*	28	-0.351	-0.326	-0.233	-0.17	28
Transparency	-0.196	-.261*	-.261*	-0.15	68	-0.469	-.625*	-0.439	-0.065	12	-.664**	-.696**	-.705**	-.653**	28	0.025	-0.032	0.019	0.04	28
Chlorophyll_a	0.06	0.092	-.244*	-.428**	68	.659*	.787**	0.321	-0.218	12	-0.197	-0.209	-0.301	-0.348	28	0.211	0.308	-0.002	-0.127	28
**. Significantlt correlated on .01 level
*. Significantly correlated on 0.05 level
Data in bold indiate the coefficient was significant; Data in red indicate the coefficient was above 0.5 and significant.

## Sheet: DatasetS3
> adonis(formula = spe.w ~ Longitude + Latitude + Temp + Salinity + AN + DIN + Nitrate_N + Nitrite_N + SRP + DO + PH +Transparency + Depth + Chlorophyll_a + un_ionN + COD,data = env, permutations = 999)
Call:
adonis(formula = spe.w ~ Longitude + Latitude + Temp + Salinity + AN + DIN + Nitrate_N + Nitrite_N + SRP + DO + PH + Transparency + Depth + Chlorophyll_a + un_ionN + COD, data = env, permutations = 999)
Permutation: free
Number of permutations: 999
Terms added sequentially (first to last)
Df SumsOfSqs MeanSqs F.Model R2 Pr(>F)
Longitude 1 0.01989 0.019888 1.4974 0.01321 0.133
Latitude 1 0.02580 0.025801 1.9426 0.01714 0.047 *
Temp 1 0.29856 0.298564 22.4796 0.19828 0.001 ***
Salinity 1 0.09355 0.093551 7.0437 0.06213 0.001 ***
AN 1 0.20410 0.204105 15.3675 0.13555 0.001 ***
DIN 1 0.01845 0.018451 1.3892 0.01225 0.153
Nitrate_N 1 0.02146 0.021458 1.6156 0.01425 0.110
SRP 1 0.01838 0.018379 1.3838 0.01221 0.150
DO 1 0.01711 0.017108 1.2881 0.01136 0.206
PH 1 0.02703 0.027029 2.0351 0.01795 0.038 *
Transparency 1 0.01899 0.018987 1.4296 0.01261 0.159
Depth 1 0.01238 0.012381 0.9322 0.00822 0.469
Chlorophyll_a 1 0.01004 0.010043 0.7561 0.00667 0.646
un_ionN 1 0.01586 0.015861 1.1942 0.01053 0.236
COD 1 0.01350 0.013504 1.0167 0.00897 0.367
Residuals 52 0.69064 0.013282 0.45867
Total 67 1.50575 1.00000
---
Signif. codes: 0 ‘***’ 0.001 ‘**’ 0.01 ‘*’ 0.05 ‘.’ 0.1 ‘ ’ 1
> adonis(formula = spe.u ~ Longitude + Latitude + Temp + Salinity + AN + DIN + Nitrate_N + Nitrite_N + SRP + DO + PH +Transparency + Depth + Chlorophyll_a + un_ionN + COD,data = env, permutations = 999)
Call:
adonis(formula = spe.u ~ Longitude + Latitude + Temp + Salinity + AN + DIN + Nitrate_N + Nitrite_N + SRP + DO + PH + Transparency + Depth + Chlorophyll_a + un_ionN + COD, data = env, permutations = 999)
Permutation: free
Number of permutations: 999
Terms added sequentially (first to last)
Df SumsOfSqs MeanSqs F.Model R2 Pr(>F)
Longitude 1 0.00150 0.001502 1.510 0.00313 0.191
Latitude 1 0.00256 0.002563 2.575 0.00534 0.084 .
Temp 1 0.16755 0.167550 168.387 0.34904 0.001 ***
Salinity 1 0.06196 0.061955 62.265 0.12907 0.001 ***
AN 1 0.15284 0.152840 153.603 0.31840 0.001 ***
DIN 1 0.00128 0.001277 1.283 0.00266 0.270
Nitrate_N 1 0.00633 0.006330 6.362 0.01319 0.003 **
SRP 1 0.01126 0.011263 11.319 0.02346 0.001 ***
DO 1 0.00089 0.000891 0.895 0.00186 0.388
PH 1 0.01094 0.010944 10.999 0.02280 0.001 ***
Transparency 1 0.00286 0.002862 2.876 0.00596 0.062 .
Depth 1 0.00174 0.001743 1.752 0.00363 0.182
Chlorophyll_a 1 0.00072 0.000724 0.728 0.00151 0.485
un_ionN 1 0.00240 0.002405 2.417 0.00501 0.106
COD 1 0.00343 0.003434 3.451 0.00715 0.047 *
Residuals 52 0.05174 0.000995 0.10779
Total 67 0.48003 1.00000
---
Signif. codes: 0 ‘***’ 0.001 ‘**’ 0.01 ‘*’ 0.05 ‘.’ 0.1 ‘ ’ 1

## Sheet: DatasetS4
OTUID	Phylum	Class	Order	Family	Genus	Species	Total	May	Aug	Oct	Group
68bd6b0da33c3b2c9d458099f3f1cdc8	Actinobacteria	Actinobacteria	Actinomycetales	Microbacteriaceae	CandidatusAquiluna	rubra	0.00523363	0.000778846	0.0107572	0.000893637	Aug_enriched
93d599229f1b55f21eec84519bd4807f	Alphaproteobacteria	Alphaproteobacteria	Unassigned	Unassigned	Unassigned	Unassigned	0.0132034	0	0.0158916	0.0143609	Aug_enriched
92c860352585124bd7981496baed8dba	Alphaproteobacteria	Alphaproteobacteria	Unassigned	Unassigned	Unassigned	Unassigned	0.00234493	0	0.00498332	0.000336182	Aug_enriched
70d9067f8151b247cd59344be44d442c	Alphaproteobacteria	Alphaproteobacteria	Rhodospirillales	Rhodospirillaceae	Unassigned	Unassigned	0.00399959	0	0.00843096	0.000643875	Aug_enriched
977f96a8288a9d12c12aa0b1de634f91	Bacteroidetes	Flavobacteriia	Flavobacteriales	Flavobacteriaceae	Unassigned	Unassigned	0.0018572	0	0.00420667	0	Aug_enriched
e9d4e90ec15206043c8e64ee404083a5	Verrucomicrobia	Opitutae	Puniceicoccales	Puniceicoccaceae	Coraliomargarita	Unassigned	0.00321317	1.28e-05	0.00727433	0	Aug_enriched
7ddbefdcc91b0a30f597c8dcda17e8f5	Bacteroidetes	Saprospirae	Saprospirales	Saprospiraceae	Unassigned	Unassigned	0.00765916	0.000163462	0.0165524	0.000767331	Aug_enriched
fd55603ad46ddcb0d0775e4aa7a26a68	Bacteroidetes	Saprospirae	Saprospirales	Saprospiraceae	Unassigned	Unassigned	0.00261497	6.73e-05	0.00314921	0.00282241	Aug_enriched
8f0a02f2faf8622f26e0977de7d38070	Alphaproteobacteria	Alphaproteobacteria	Rhodobacterales	Rhodobacteraceae	Unassigned	Unassigned	0.00354665	0.000435897	0.00656348	0.00137702	Aug_enriched
78fe0895fdde812b43950244497417af	Gammaproteobacteria	Gammaproteobacteria	Alteromonadales	J115	Unassigned	Unassigned	0.00660475	1.28e-05	0.0124384	0.00258025	Aug_enriched
0440bcc5cc6af24141db02502dcbf394	Alphaproteobacteria	Alphaproteobacteria	Sphingomonadales	Erythrobacteraceae	Unassigned	Unassigned	0.00247872	0.000237179	0.00447822	0.00109402	Aug_enriched
bdbd40d5acb0b5fdb4b588a654d4d7f0	Gammaproteobacteria	Gammaproteobacteria	Alteromonadales	Alteromonadaceae	Unassigned	Unassigned	0.00276309	0	0.00458758	0.00171225	Aug_enriched
2409d1e0d64fc5430bdc151c9d760508	Bacteroidetes	Sphingobacteriia	Sphingobacteriales	Unassigned	Unassigned	Unassigned	0.00334247	0.000137821	0.00483318	0.00276448	Aug_enriched
453053e435f4f79c2224c0d26bce0c84	Alphaproteobacteria	Alphaproteobacteria	Kiloniellales	Unassigned	Unassigned	Unassigned	0.00709574	0	0.0160649	7.6e-06	Aug_enriched
d3f7d28c30b292c88f6cf672782c2f4b	Alphaproteobacteria	Alphaproteobacteria	Rhodobacterales	Rhodobacteraceae	Marivita	Unassigned	0.00563748	0	0.0127303	3.99e-05	Aug_enriched
8c66c9de1b8bea94ae00d83e9f486315	Alphaproteobacteria	Alphaproteobacteria	Rhodobacterales	Rhodobacteraceae	Unassigned	Unassigned	0.0038662	0	0.00514087	0.0037056	Aug_enriched
351eb246e01347d42f2c4c505b5873a9	Alphaproteobacteria	Alphaproteobacteria	Rhodobacterales	Rhodobacteraceae	Unassigned	Unassigned	0.00915426	0	0.0201094	0.000641026	Aug_enriched
27f8b975f616fc83f4918afb2f83a40f	Gammaproteobacteria	Gammaproteobacteria	Alteromonadales	Alteromonadaceae	Glaciecola	Unassigned	0.0030356	0	0.00687118	4.75e-06	Aug_enriched
8b8aa54e8fcfed0788986cd5ad8d49de	Gammaproteobacteria	Gammaproteobacteria	Legionellales	Unassigned	Unassigned	Unassigned	0.00195826	0	0.00443559	0	Aug_enriched
6fd13204c542c70a11ce2abdf596385d	Alphaproteobacteria	Alphaproteobacteria	Rhodobacterales	Rhodobacteraceae	Unassigned	Unassigned	0.00477087	0.000464744	0.00973401	0.000961064	Aug_enriched
84db99cab40b53e2f3b4715c629a6fb9	Alphaproteobacteria	Alphaproteobacteria	Rhodobacterales	Rhodobacteraceae	Unassigned	Unassigned	0.0031297	0	0.00609731	0.00101614	Aug_enriched
bd47589a17abf18b4422fdac3c244ef7	Alphaproteobacteria	Alphaproteobacteria	Rhodobacterales	Hyphomonadaceae	Unassigned	Unassigned	0.00234083	0	0.00465616	0.000661918	Aug_enriched
da518dea366000e45e5812b074ce8d39	Gammaproteobacteria	Gammaproteobacteria	Thiotrichales	Piscirickettsiaceae	Unassigned	Unassigned	0.00727537	0	0.01581	0.00068566	Aug_enriched
2ac0e6fa85039f2f0ead04c6d2f09887	Deltaproteobacteria	Deltaproteobacteria	GMD14H09	Unassigned	Unassigned	Unassigned	0.00248322	0	0.00562465	0	Aug_enriched
310b413319591a8dc13c113ec0225980	Alphaproteobacteria	Alphaproteobacteria	Rhodobacterales	Rhodobacteraceae	Unassigned	Unassigned	0.00210106	0	0.00457368	0.000189934	Aug_enriched
c0a827b78b7e35ad695bbc4dff186f74	Verrucomicrobia	Opitutae	Unassigned	Unassigned	Unassigned	Unassigned	0.0060892	9.62e-06	0.0135867	0.000207977	Aug_enriched
bad03d06c5c766a2007b224861859fd1	Alphaproteobacteria	Alphaproteobacteria	Rhodobacterales	Rhodobacteraceae	Unassigned	Unassigned	0.00178682	0	0.00364133	0.000415954	Aug_enriched
4a3b62792d37c5af931fb83157505314	Deltaproteobacteria	Deltaproteobacteria	Sva0853	S25_1238	Unassigned	Unassigned	0.00962766	0.00403846	0.0138712	0.00693542	Aug_enriched
3b237ba949f7dc62b497ba0049fbc0b8	Gammaproteobacteria	Gammaproteobacteria	Oceanospirillales	Oleiphilaceae	Unassigned	Unassigned	0.00371358	0.000519231	0.00450973	0.00384425	Aug_enriched
b39f975ae14ccd6347195488b79bf3fb	Alphaproteobacteria	Alphaproteobacteria	Rhodobacterales	Rhodobacteraceae	Unassigned	Unassigned	0.0018036	0	0.00356997	0.000528015	Aug_enriched
005fa6bf0d7ed5dd8c01a234cd1ddbde	Bacteroidetes	Saprospirae	Saprospirales	Saprospiraceae	Unassigned	Unassigned	0.0040626	0	0.00919555	6.65e-06	Aug_enriched
41abc13c827951aa8b509776a71d5f91	Bacteroidetes	Cytophagia	Cytophagales	Flammeovirgaceae	Unassigned	Unassigned	0.00501268	0	0.011354	0	Aug_enriched
c0175ab88531f92cccaa59208f37ba3d	Planctomycetes	vadinHA49	Unassigned	Unassigned	Unassigned	Unassigned	0.00205565	0	0.00465616	0	Aug_enriched
f981f281721fdd9b5e736002b9d83493	Gammaproteobacteria	Gammaproteobacteria	Alteromonadales	OM60	Unassigned	Unassigned	0.00533633	0	0.00716775	0.00504084	Aug_enriched
0dbcee4f2b587eeb95b900fefc7e9d52	Betaproteobacteria	Betaproteobacteria	Burkholderiales	Unassigned	Unassigned	Unassigned	0.0018838	0	0.00426691	0	Aug_enriched
b313b9a32a1d8030bae1e5bb9f7e55e5	Deltaproteobacteria	Deltaproteobacteria	Spirobacillales	Unassigned	Unassigned	Unassigned	0.00300245	0	0.00680074	0	Aug_enriched
0ff7f913519cb70b8045548dae4a14f7	Alphaproteobacteria	Alphaproteobacteria	Unassigned	Unassigned	Unassigned	Unassigned	0.00320786	0	0.00662373	0.00065812	Aug_enriched
850acaa55d9ca3e16f611d245c397c79	Gammaproteobacteria	Gammaproteobacteria	Thiotrichales	Piscirickettsiaceae	Methylophaga	Unassigned	0.00319722	0	0.00613994	0.00112915	Aug_enriched
6c6b828657c4425d41b50eace891ebeb	Betaproteobacteria	Betaproteobacteria	Methylophilales	Methylophilaceae	Unassigned	Unassigned	0.00674182	0	0.00921038	0.00620988	Aug_enriched
8f345641693bad0d4f8c718a6d44264c	Alphaproteobacteria	Alphaproteobacteria	Rhodobacterales	Rhodobacteraceae	Unassigned	Unassigned	0.00266899	0.000185897	0.00405653	0.00198291	Aug_enriched
17d4c3683ac7f2f7a23868291e4b2d36	Gammaproteobacteria	Gammaproteobacteria	Thiotrichales	Piscirickettsiaceae	Methylophaga	Unassigned	0.00267308	0	0.00524004	0.000834758	Aug_enriched
a0a019da630d51e893045f40d620e195	Planctomycetes	Planctomycetia	Planctomycetales	Planctomycetaceae	Planctomyces	Unassigned	0.00765957	0	0.0107118	0.00680152	Aug_enriched
5e00a087de7bd35fa41b67201102a4a8	Alphaproteobacteria	Alphaproteobacteria	Unassigned	Unassigned	Unassigned	Unassigned	0.00240139	6.09e-05	0.00303151	0.00244919	Aug_enriched
01628a01bc3bed56314f902c0b031542	Gammaproteobacteria	Gammaproteobacteria	Thiotrichales	Piscirickettsiaceae	Unassigned	Unassigned	0.00211579	0.001	0.00244578	0.00210826	Aug_enriched
314b18091025c47714c5aa3cdc6c02eb	Alphaproteobacteria	Alphaproteobacteria	Unassigned	Unassigned	Unassigned	Unassigned	0.00456097	0	0.00871362	0.00165717	Aug_enriched
6431adcec56b17103944764e7ae83e24	Gammaproteobacteria	Gammaproteobacteria	Oceanospirillales	Halomonadaceae	CandidatusPortiera	Unassigned	0.00422586	0	0.00878406	0.000807217	Aug_enriched
0ab5216d223ee0731ccbefd1ab596efc	Alphaproteobacteria	Alphaproteobacteria	Kiloniellales	Unassigned	Unassigned	Unassigned	0.00375	1.6e-05	0.007038	0.00148718	Aug_enriched
b53e2db6c2d602f479c6e4576e0c50d3	Alphaproteobacteria	Alphaproteobacteria	Rhodobacterales	Rhodobacteraceae	Unassigned	Unassigned	0.00283715	8.97e-05	0.00484245	0.00159639	Aug_enriched
cfce392f9665ac31decac3dd78939011	Alphaproteobacteria	Alphaproteobacteria	Rhodospirillales	Rhodospirillaceae	Unassigned	Unassigned	0.00381342	0	0.00782113	0.000836657	Aug_enriched
a60ad229eec21e0041cffbadacfae087	Alphaproteobacteria	Alphaproteobacteria	Rhodobacterales	Rhodobacteraceae	Nautella	Unassigned	0.00890671	0	0.0201492	2.56e-05	Aug_enriched
a33279b9d45044cf5b16344509b228c7	Gammaproteobacteria	Gammaproteobacteria	Alteromonadales	Alteromonadaceae	Glaciecola	Unassigned	0.00193863	0.00104487	0.0022456	0.00188889	Aug_enriched
25c9e4ad835cf436ecddb51c9c2b8e5e	Betaproteobacteria	Betaproteobacteria	Unassigned	Unassigned	Unassigned	Unassigned	0.0112283	0	0.0220074	0.00350997	Aug_enriched
bfe126351b4325eda919e947ca95eca5	Bacteroidetes	Saprospirae	Saprospirales	Saprospiraceae	Unassigned	Unassigned	0.00165876	0	0.00375718	0	Aug_enriched
d0f0bd00accf01d88eb217ea4a7d90e0	Gammaproteobacteria	Gammaproteobacteria	Alteromonadales	HTCC2188	HTCC	Unassigned	0.00998118	0.00128846	0.0173763	0.00497911	Aug_enriched
2cfb7522e9e5547d5df152690a558825	Alphaproteobacteria	Alphaproteobacteria	Rhodobacterales	Rhodobacteraceae	Unassigned	Unassigned	0.0374701	0.00270192	0.0569861	0.027774	Aug_enriched
8029a16511680be8cef7669d11f5ef98	Deltaproteobacteria	Deltaproteobacteria	Unassigned	Unassigned	Unassigned	Unassigned	0.0019284	0	0.00436701	9.5e-07	Aug_enriched
d1f5088d0a060ab2fac3e275b9bbff33	Verrucomicrobia	Pedosphaerae	Unassigned	Unassigned	Unassigned	Unassigned	0.00384247	0	0.00748842	0.00124501	Aug_enriched
0c97c66ff6571f337194306380452756	Alphaproteobacteria	Alphaproteobacteria	Unassigned	Unassigned	Unassigned	Unassigned	0.00204624	0	0.00463485	0	Aug_enriched
93c8ad03a5836cfd039e7d904eabaf27	Actinobacteria	Actinobacteria	Actinomycetales	Unassigned	Unassigned	Unassigned	0.00370949	0.000826923	0.00569138	0.00253276	Aug_enriched
c9f2e5c9481da966263ea0c4ea0ace25	Gammaproteobacteria	Gammaproteobacteria	Thiohalorhabdales	Thiohalorhabdaceae	Unassigned	Unassigned	0.003518	0	0.00653939	0.00146439	Aug_enriched
c689275019be8dc5de7a29dff6345ed2	Alphaproteobacteria	Alphaproteobacteria	Rhodobacterales	Rhodobacteraceae	Roseivivax	Unassigned	0.00183838	4.81e-05	0.00288693	0.0012944	Aug_enriched
88fc0b42213a7d21d1dd054586fed93d	Deltaproteobacteria	Deltaproteobacteria	Myxococcales	OM27	Unassigned	Unassigned	0.00539689	0.000333333	0.0120575	7.22e-05	Aug_enriched
ea5c3b42e9e4886bd084d1d229e9d836	Alphaproteobacteria	Alphaproteobacteria	Rhodobacterales	Rhodobacteraceae	Dinoroseobacter	Unassigned	0.009009	0.00535256	0.010912	0.00814245	Aug_enriched
5785c2dfd9c8c7667edc375aaa73df3c	Bacteroidetes	Saprospirae	Saprospirales	Saprospiraceae	Unassigned	Unassigned	0.0223617	0	0.0505533	9.97e-05	Aug_enriched
d0c8b1f1b6538f8f60fa98bb9b4093b6	Gammaproteobacteria	Gammaproteobacteria	HTCC2188	Unassigned	Unassigned	Unassigned	0.0213498	0.00621154	0.0281622	0.0188547	Aug_enriched
76c75b6950ce069329a6c41d2c7527ed	Actinobacteria	Acidimicrobiia	Acidimicrobiales	wb1_P06	Unassigned	Unassigned	0.00157692	0	0.00237257	0.00122887	Aug_enriched
076b5c2bc62459ee4a8d89d5ea735e0f	Actinobacteria	Acidimicrobiia	Acidimicrobiales	C111	Unassigned	Unassigned	0.00355401	0	0.00460704	0.00352801	Aug_enriched
8086e0a876d6a465919b1d6aca2fe9f7	Verrucomicrobia	Pedosphaerae	Unassigned	Unassigned	Unassigned	Unassigned	0.00179419	0	0.0027025	0.00139506	Aug_enriched
2edf6f466ef3549e807b7db3b3169a12	Verrucomicrobia	Opitutae	Puniceicoccales	Puniceicoccaceae	Coraliomargarita	Unassigned	0.00266367	0	0.00603336	0	Aug_enriched
156ea86ad42e8952123d9bcc735ccb4c	Verrucomicrobia	Verrucomicrobiae	Verrucomicrobiales	Verrucomicrobiaceae	Verrucomicrobium	Unassigned	0.00504419	0	0.0114254	0	Aug_enriched
c482b2591714da46051fe353efcd224a	Verrucomicrobia	Opitutae	Pelagicoccales	[Pelagicoccaceae]	Pelagicoccus	Unassigned	0.00183388	0	0.00415199	1.9e-06	Aug_enriched
afd1fc8a09548b1b16d27b2f9e7bc97c	Alphaproteobacteria	Alphaproteobacteria	Rhodobacterales	Rhodobacteraceae	Unassigned	Unassigned	0.0115368	0.00167308	0.0152521	0.0106524	Aug_enriched
4a1342a3d282fd99556e968e34b53529	Alphaproteobacteria	Alphaproteobacteria	Unassigned	Unassigned	Unassigned	Unassigned	0.0101747	0.0189231	0.00533735	0.0125394	May_enriched
46b50a46146112d2585961248146a612	Alphaproteobacteria	Alphaproteobacteria	Rhodobacterales	Rhodobacteraceae	Anaerospora	hongkongensis	0.00204133	0.0159103	2.32e-05	0	May_enriched
2c674dd5dcc493fc0bad82c12f46397e	Alphaproteobacteria	Alphaproteobacteria	Rickettsiales	Pelagibacteraceae	Unassigned	Unassigned	0.00682447	0.0496859	0.000791474	0.000306743	May_enriched
586b947acc3ab8f07db6dc15d9d66415	Alphaproteobacteria	Alphaproteobacteria	Kiloniellales	Unassigned	Unassigned	Unassigned	0.00255483	0.00725	8.43e-05	0.00369516	May_enriched
64d2ce543424c6dc177dc04c2c4e4d0d	Gammaproteobacteria	Gammaproteobacteria	Alteromonadales	OM60	Unassigned	Unassigned	0.00316326	0.0229808	1.3e-05	0.000519468	May_enriched
7bdb148c90ae47a8a4a4e62684d5b993	Betaproteobacteria	Betaproteobacteria	Methylophilales	Methylophilaceae	Unassigned	Unassigned	0.00173609	0.0105096	0.000329935	0.000577398	May_enriched
62f66d4c2a7fa871b17c06f5385d4984	Alphaproteobacteria	Alphaproteobacteria	Rhodospirillales	Rhodospirillaceae	Unassigned	Unassigned	0.00265671	0.00590385	0.00376923	0.000554606	May_enriched
1576b3eeb200e1c0f123d093a1973e01	Gammaproteobacteria	Gammaproteobacteria	Xanthomonadales	Sinobacteraceae	Unassigned	Unassigned	0.002741	0.0102404	0.00324745	0	May_enriched
e4304c9496921fcf8a88c1ef30dfd0eb	Alphaproteobacteria	Alphaproteobacteria	Sphingomonadales	Erythrobacteraceae	Erythrobacter	Unassigned	0.00389034	0.0294359	0.000232623	6.93e-05	May_enriched
0ed7c2e43f6578d8fdb44defc0d1f286	Gammaproteobacteria	Gammaproteobacteria	Xanthomonadales	Sinobacteraceae	Unassigned	Unassigned	0.0028793	0.016859	0.00164504	1.9e-06	May_enriched
cbc39cbc218cc2d6b1b86068fcc3df91	Alphaproteobacteria	Alphaproteobacteria	Unassigned	Unassigned	Unassigned	Unassigned	0.00209861	0.00899359	0	0.00220608	May_enriched
87ccc2242b7286bbc89ecaa8946c3cc5	Bacteroidetes	Flavobacteriia	Flavobacteriales	Flavobacteriaceae	Unassigned	Unassigned	0.00268617	0.0113494	0.00118814	0.00165432	May_enriched
63d2a70bd0bae25b74c0eb64cf63af2a	Bacteroidetes	Flavobacteriia	Flavobacteriales	Cryomorphaceae	Unassigned	Unassigned	0.00291612	0.00527564	0.00141149	0.00375878	May_enriched
eb3d3865f46f615b8bd6e82a5eccbf01	Bacteroidetes	Flavobacteriia	Flavobacteriales	Cryomorphaceae	Crocinitomix	Unassigned	0.00605237	0.0188782	0	0.00845394	May_enriched
74a26e97b02fcab82b0d346de4920f75	Actinobacteria	Actinobacteria	Actinomycetales	Mycobacteriaceae	Mycobacterium	Unassigned	0.00235802	0.00808654	0.00300278	0	May_enriched
e90febfa0ce31d99cb155a0999c8ccc5	Bacteroidetes	Rhodothermi	Rhodothermales	[Balneolaceae]	Balneola	Unassigned	0.00290753	0.0170032	0.00162373	4.65e-05	May_enriched
69ae2056f019c492843784aa9957839d	Alphaproteobacteria	Alphaproteobacteria	Rhodobacterales	Rhodobacteraceae	Unassigned	Unassigned	0.00372504	0.0228045	0.00180445	3.99e-05	May_enriched
00488b2185a7151bbef02a7b1a48f9ed	Alphaproteobacteria	Alphaproteobacteria	Rhodobacterales	Rhodobacteraceae	Phaeobacter	Unassigned	0.00232242	0.0143013	0.000730306	0.000404558	May_enriched
ad9018f80e00f2ca4b48067195ac310d	Alphaproteobacteria	Alphaproteobacteria	Caulobacterales	Caulobacteraceae	Brevundimonas	Unassigned	0.00222136	0.0154038	0.000313253	0.000270655	May_enriched
ed958e0a3e7f149c81e244174228a0fa	Gammaproteobacteria	Gammaproteobacteria	Oceanospirillales	Alcanivoracaceae	Alcanivorax	venustensis	0.00338257	0.0254103	1.85e-06	0.000320038	May_enriched
43bf2e05902a9f38eb400647f5b1e0a0	Gammaproteobacteria	Gammaproteobacteria	Vibrionales	Vibrionaceae	Vibrio	Unassigned	0.00640098	0.0166282	3.15e-05	0.00989744	May_enriched
c0c6dea060404ea17972053bc9e98ae7	Betaproteobacteria	Betaproteobacteria	Burkholderiales	Comamonadaceae	Limnobacter	Unassigned	0.00525491	0.0245801	0.00278499	0.00205983	May_enriched
871882488d08afb36ccadd30139a4eca	Planctomycetes	Planctomycetia	Planctomycetales	Planctomycetaceae	Planctomyces	Unassigned	0.00314157	0.0235962	3.71e-06	0.000296296	May_enriched
a9a516691d10b9beb2649fa7d5782c36	Actinobacteria	Actinobacteria	Actinomycetales	Microbacteriaceae	Unassigned	Unassigned	0.00192594	0.00985256	0.000617238	0.000918329	May_enriched
cb9a428e77b149ae391de2d556e5e329	Alphaproteobacteria	Alphaproteobacteria	Sphingomonadales	Erythrobacteraceae	Erythrobacter	Unassigned	0.00278232	0.0217949	0	0	May_enriched
64d9ed6f0ba033c4dbf74855bada076d	Alphaproteobacteria	Alphaproteobacteria	Rhodospirillales	Rhodospirillaceae	Nisaea	Unassigned	0.00172136	0.00504167	0.0007924	0.00168946	May_enriched
1384a1af6b4f6e4c3dceb0b386f5d204	Alphaproteobacteria	Alphaproteobacteria	Rhodospirillales	Rhodospirillaceae	Unassigned	Unassigned	0.00535679	0.0363974	0.000177016	0.00146724	May_enriched
f168d5370ffa3496166e803649877f47	Gammaproteobacteria	Gammaproteobacteria	Unassigned	Unassigned	Unassigned	Unassigned	0.00176596	0.0132083	6.49e-06	0.000178538	May_enriched
20ebab43718fef4ad3337c293d96b66e	Verrucomicrobia	Verrucomicrobiae	Verrucomicrobiales	Verrucomicrobiaceae	Verrucomicrobium	Unassigned	0.00365589	0.0189391	0.00120945	0.00163438	May_enriched
b1c671dde7f6e801af6fd0b3085cb475	Alphaproteobacteria	Alphaproteobacteria	Rhodobacterales	Rhodobacteraceae	Loktanella	Unassigned	0.0127185	0.0137212	0.012721	0.0124188	May_enriched
138c0d948474e8263de2f4323cff8493	Verrucomicrobia	Pedosphaerae	Unassigned	Unassigned	Unassigned	Unassigned	0.00206506	0.0074359	5e-05	0.00253846	May_enriched
0b59a39511050d6af174534cb1465f28	Gammaproteobacteria	Gammaproteobacteria	Alteromonadales	HTCC2188	HTCC	Unassigned	0.0129108	0.0407628	0.00979333	0.0078528	May_enriched
04446b9d2a248427dd9d58923fde6552	Alphaproteobacteria	Alphaproteobacteria	Sphingomonadales	Erythrobacteraceae	Unassigned	Unassigned	0.00170949	0.0132788	3.24e-05	0	May_enriched
d2be4c0d187d54bf03fc3d37e7a19a20	Gammaproteobacteria	Gammaproteobacteria	Alteromonadales	OM60	Unassigned	Unassigned	0.00558838	0.0105	0.00403614	0.00572365	May_enriched
dd4288754e567d2598eb7d479a0c1051	Planctomycetes	Planctomycetia	Planctomycetales	Planctomycetaceae	Planctomyces	Unassigned	0.00340794	0.0264455	1.76e-05	5.6e-05	May_enriched
d5cf2ef1b18a3671e7ebf73d81a6cee1	Gammaproteobacteria	Gammaproteobacteria	Vibrionales	Vibrionaceae	Vibrio	halioticoli	0.00177823	0.0136923	0	7.03e-05	May_enriched
30013ec7db2b1b42b8cafa44bdad0773	Gammaproteobacteria	Gammaproteobacteria	Unassigned	Unassigned	Unassigned	Unassigned	0.00164607	0.0128942	0	0	May_enriched
6d691235fdd09c3d204e499279d21406	Verrucomicrobia	Verrucomicrobiae	Verrucomicrobiales	Verrucomicrobiaceae	Unassigned	Unassigned	0.00392921	0.0304103	0	0.000109212	May_enriched
4c4d23dffc21585b37b8b3084ff91b4c	Betaproteobacteria	Betaproteobacteria	Methylophilales	Methylophilaceae	Unassigned	Unassigned	0.00724059	0.0169679	0.000979611	0.010774	May_enriched
b15db5aa0d892c8657556156a6c7ed92	Gammaproteobacteria	Gammaproteobacteria	Pseudomonadales	Moraxellaceae	Perlucidibaca	Unassigned	0.00167308	0.00989744	0.000679333	0.000254511	May_enriched
72143fd9e63fe40c1258948d2f0d79c3	Alphaproteobacteria	Alphaproteobacteria	Rickettsiales	Pelagibacteraceae	Unassigned	Unassigned	0.0189153	0.0666987	0.00821223	0.0157246	May_enriched
bf66000e9099cd655b523d306c17dab1	Actinobacteria	Actinobacteria	Actinomycetales	Nocardioidaceae	Unassigned	Unassigned	0.00326678	0.0187404	0.00198054	0	May_enriched
f936cc0095df2ce79b485df5f7fe631a	Bacteroidetes	Flavobacteriia	Flavobacteriales	Flavobacteriaceae	Tenacibaculum	Unassigned	0.00166203	0.00292949	1.58e-05	0.00297341	May_enriched
29279cf5fedb344b6a00a63947682318	Alphaproteobacteria	Alphaproteobacteria	Rhodobacterales	Rhodobacteraceae	Marivita	Unassigned	0.0213646	0.0747404	0.0171705	0.0098471	May_enriched
ffcf1460745af35d50e4eb81d0e957ec	Bacteroidetes	Saprospirae	Saprospirales	Saprospiraceae	Unassigned	Unassigned	0.00241039	0.00803846	0.00313531	0	May_enriched
05687b234afc331354138f6af0ff95bb	Bacteroidetes	Flavobacteriia	Flavobacteriales	Flavobacteriaceae	Croceimarina	litoralis	0.00269844	0.00566026	7.14e-05	0.00451282	May_enriched
f68e0e6f97f249307318d5b3353a05a9	Gammaproteobacteria	Gammaproteobacteria	Oceanospirillales	Halomonadaceae	CandidatusPortiera	Unassigned	0.00200818	0	0.00136052	0.00326686	Oct_enriched
bc1294ca9f18955ba1ee57df60091665	Gammaproteobacteria	Gammaproteobacteria	Oceanospirillales	Oleiphilaceae	Unassigned	Unassigned	0.00262602	0.000833333	1.3e-05	0.00583476	Oct_enriched
a1b9a8f2a1f811933acacf6c92a5ddc1	Alphaproteobacteria	Alphaproteobacteria	Sphingomonadales	Erythrobacteraceae	Unassigned	Unassigned	0.00251555	0.00125321	0.001443	0.0039886	Oct_enriched
f194680b18a68cbf6b79f7fea127631b	Gammaproteobacteria	Gammaproteobacteria	HTCC2188	HTCC2089	Unassigned	Unassigned	0.00231219	0	0.000888786	0.00445584	Oct_enriched
2bc1a9c97f7ebf0c6d0f640b636a6f99	Bacteroidetes	Flavobacteriia	Flavobacteriales	Flavobacteriaceae	Tenacibaculum	Unassigned	0.00375123	1.6e-05	0.00214643	0.00650237	Oct_enriched
8428881f0663da64d5dd0a8fb9c21a4c	Bacteroidetes	Flavobacteriia	Flavobacteriales	Cryomorphaceae	Crocinitomix	Unassigned	0.00153723	0	1.85e-05	0.00354891	Oct_enriched
c97b9bc9bedad1736ee5384d19f61569	Alphaproteobacteria	Alphaproteobacteria	Kordiimonadales	Unassigned	Unassigned	Unassigned	0.00297013	4.17e-05	0.00114828	0.00570465	Oct_enriched
a140195871278e8fcf9447e42bad8786	Gammaproteobacteria	Gammaproteobacteria	Oceanospirillales	Unassigned	Unassigned	Unassigned	0.00232529	3.21e-05	0	0.00538746	Oct_enriched
0cea45cf1c0ac50d0d227a7c958d6f81	Gammaproteobacteria	Gammaproteobacteria	Alteromonadales	Alteromonadaceae	BD2-13	Unassigned	0.00379255	9.29e-05	1.11e-05	0.00876353	Oct_enriched
4d459c78f7a7c03f1f47898c968f62ae	Gammaproteobacteria	Gammaproteobacteria	Chromatiales	Unassigned	Unassigned	Unassigned	0.00705196	0.00124359	0.00591381	0.00993922	Oct_enriched
5a5d9d6b2502fb97f98db925bbe60c16	Gammaproteobacteria	Gammaproteobacteria	Alteromonadales	Colwelliaceae	Unassigned	Unassigned	0.00918903	7.05e-05	0	0.0213067	Oct_enriched
48a6a0e363dfb3823afdb092a0bb834d	Alphaproteobacteria	Alphaproteobacteria	Rhodobacterales	Rhodobacteraceae	Ruegeria	lacuscaerulensis	0.0105855	0.00250641	0.00160797	0.0221785	Oct_enriched
2e9451138f33ea3c65dfdbdb21456b34	Gammaproteobacteria	Gammaproteobacteria	Alteromonadales	Alteromonadaceae	Glaciecola	Unassigned	0.00982324	0	0.000610751	0.0221738	Oct_enriched
e1d04a43e4f96d4136707deb17b19b76	Bacteroidetes	Flavobacteriia	Flavobacteriales	Flavobacteriaceae	Unassigned	Unassigned	0.00265712	0	0.00070899	0.00544065	Oct_enriched
c018ca2fa032e8fa704c604d6d5ac41a	Gammaproteobacteria	Gammaproteobacteria	Alteromonadales	Colwelliaceae	Thalassomonas	Unassigned	0.00629828	0.00175961	0.000645968	0.0134349	Oct_enriched
ad9a81670e50c069396916364db8e19d	Gammaproteobacteria	Gammaproteobacteria	Alteromonadales	Alteromonadaceae	BD2-13	Unassigned	0.00205196	0.000125	0	0.00472555	Oct_enriched
7fb1cd3f2ae34c74dd67cba50467d3bf	Alphaproteobacteria	Alphaproteobacteria	Rhodobacterales	Rhodobacteraceae	Unassigned	Unassigned	0.0120941	0	0.00516219	0.0227806	Oct_enriched
4b85fae97b67bdc451967abac89730c3	Gammaproteobacteria	Gammaproteobacteria	Alteromonadales	Colwelliaceae	Thalassomonas	Unassigned	0.002268	0.00182692	0	0.0047227	Oct_enriched
65e74aca67d8615c76ea8712eb07a196	Bacteroidetes	Flavobacteriia	Flavobacteriales	Flavobacteriaceae	Unassigned	Unassigned	0.00205074	0	5.65e-05	0.0047018	Oct_enriched
1b21d2b71f96b4a59b392aee9aa1d655	Gammaproteobacteria	Gammaproteobacteria	Vibrionales	Pseudoalteromonadaceae	Pseudoalteromonas	Unassigned	0.00797586	0.00327564	0.00202224	0.0154691	Oct_enriched
5c5cc62e8052a71bfc5d3027efab3e44	Gammaproteobacteria	Gammaproteobacteria	Oceanospirillales	Oceanospirillaceae	Oceanospirillum	Unassigned	0.00612111	0	0.00555607	0.00851377	Oct_enriched
4d3b180497c789d552a18b2c19b53f59	Alphaproteobacteria	Alphaproteobacteria	Kordiimonadales	Unassigned	Unassigned	Unassigned	0.00201146	0.00115064	1.67e-05	0.00431054	Oct_enriched
f54f00dbfdf2778484c3f5a71fcad425	Alphaproteobacteria	Alphaproteobacteria	Unassigned	Unassigned	Unassigned	Unassigned	0.00173568	0	0.000717331	0.00329345	Oct_enriched
3b575e66048c17f5bdb5afe6aa3d6af4	Verrucomicrobia	Opitutae	Puniceicoccales	Puniceicoccaceae	Coraliomargarita	Unassigned	0.00329051	0	7.69e-05	0.0075584	Oct_enriched
bf53b3748da87faae7eb8f2f04485895	Gammaproteobacteria	Gammaproteobacteria	Oceanospirillales	Unassigned	Unassigned	Unassigned	0.00538543	0.00203205	0.00302039	0.00880247	Oct_enriched
b73f98faae7971641f34649a9e11857a	Alphaproteobacteria	Alphaproteobacteria	Rhodobacterales	Rhodobacteraceae	Unassigned	Unassigned	0.00448159	0	0.00413902	0.00616049	Oct_enriched
edbc14e62226615713ea6bed3036542a	Gammaproteobacteria	Gammaproteobacteria	Alteromonadales	Alteromonadaceae	Glaciecola	Unassigned	0.0121105	0	0.000312326	0.0277882	Oct_enriched
050b4bac69897377b343771b41c8d813	Actinobacteria	Acidimicrobiia	Acidimicrobiales	OCS155	Unassigned	Unassigned	0.00229255	0	0.000597776	0.00470845	Oct_enriched
7188ce140c148b15b672115f6b03944b	Gammaproteobacteria	Gammaproteobacteria	Alteromonadales	Alteromonadaceae	Glaciecola	Unassigned	0.00198609	0.000942308	0.00152734	0.00276543	Oct_enriched
2261bf5c940e3b1722702a281dfbbbb9	Gammaproteobacteria	Gammaproteobacteria	Alteromonadales	Colwelliaceae	Thalassomonas	Unassigned	0.010561	0	0.00115292	0.0233305	Oct_enriched
2cd7ac6d7c99685ce07e9355b448849a	Gammaproteobacteria	Gammaproteobacteria	Thiotrichales	Piscirickettsiaceae	Unassigned	Unassigned	0.00256792	0	0.00120389	0.0047265	Oct_enriched
7ff6210160abe914c0679c703db3c7ce	Bacteroidetes	Flavobacteriia	Flavobacteriales	Flavobacteriaceae	Unassigned	Unassigned	0.00196236	0	0.000779425	0.00375594	Oct_enriched
4c259576b338f858e0f980749e707581	Gammaproteobacteria	Gammaproteobacteria	Alteromonadales	Colwelliaceae	Thalassomonas	Unassigned	0.0191297	0	0.00396478	0.0403371	Oct_enriched
901bdd384be1d151e57df47fc0f66110	Alphaproteobacteria	Alphaproteobacteria	Rhodobacterales	Rhodobacteraceae	Unassigned	Unassigned	0.00450368	0.000788462	0.0020417	0.00812725	Oct_enriched
346dd1e1f1d4684b1eb49c6187e51e5b	Gammaproteobacteria	Gammaproteobacteria	Vibrionales	Vibrionaceae	Vibrio	fortis	0.00300696	0.000346154	0.00215014	0.00467331	Oct_enriched
25dce1a6a4e505eeeaa73e50a02962e2	Gammaproteobacteria	Gammaproteobacteria	Alteromonadales	Alteromonadaceae	HTCC2207	Unassigned	0.00273527	0	7.6e-05	0.00627065	Oct_enriched
ec90341aa40c87f558d99bf332adf81d	Gammaproteobacteria	Gammaproteobacteria	Alteromonadales	OM60	Unassigned	Unassigned	0.00181097	0.000605769	0.00083874	0.00316429	Oct_enriched
7ec69f2c62aad60e060e588ef687bdd0	Gammaproteobacteria	Gammaproteobacteria	Oceanospirillales	Halomonadaceae	CandidatusPortiera	Unassigned	0.00625	0.000163462	0.00285264	0.0115347	Oct_enriched
84b738cddad75358f87ba65365842a87	Alphaproteobacteria	Alphaproteobacteria	Unassigned	Unassigned	Unassigned	Unassigned	0.00258511	2.56e-05	0.00150417	0.00445109	Oct_enriched
495c1bd1608a1dad54d3e2824ce899ef	Crenarchaeota	Thaumarchaeota	Cenarchaeales	Cenarchaeaceae	Nitrosopumilus	Unassigned	0.00184002	6.41e-05	0.000324374	0.00391928	Oct_enriched
d16b55c828ed18211dfea1d66ee857b3	Gammaproteobacteria	Gammaproteobacteria	Alteromonadales	Alteromonadaceae	HTCC2207	Unassigned	0.00202128	0	1.67e-05	0.00467426	Oct_enriched
408c648b8883625ecc3e098ff5f53698	Bacteroidetes	Flavobacteriia	Flavobacteriales	Flavobacteriaceae	Marinitalea	sucinacia	0.00927823	0.00301282	0.00296571	0.017603	Oct_enriched
d59f1326f132509b2b5eef9d3feae619	Actinobacteria	Acidimicrobiia	Acidimicrobiales	OCS155	Unassigned	Unassigned	0.0041293	0	0.00155607	0.00798955	Oct_enriched
6e0f21beba4fceae378d9efbabf9083c	Gammaproteobacteria	Gammaproteobacteria	Vibrionales	Vibrionaceae	Vibrio	Unassigned	0.00667881	0.00171474	0.000718258	0.0142574	Oct_enriched
61e9a50f4346bb3a5b16179b8eca71fa	Gammaproteobacteria	Gammaproteobacteria	Oceanospirillales	Halomonadaceae	CandidatusPortiera	Unassigned	0.00372095	0.00106731	0.00097127	0.00732479	Oct_enriched
42ec17613593700da6bf609520fe7ac1	Gammaproteobacteria	Gammaproteobacteria	Thiotrichales	Piscirickettsiaceae	Unassigned	Unassigned	0.00922422	2.56e-05	0.00645598	0.0147863	Oct_enriched
46d0bea1886447f99982f83971be80fe	Gammaproteobacteria	Gammaproteobacteria	HTCC2188	Unassigned	Unassigned	Unassigned	0.00248159	0	0.00168489	0.00403324	Oct_enriched
edd216ff26f28e9687d7705e7b4c2d2c	Alphaproteobacteria	Alphaproteobacteria	Rhodobacterales	Rhodobacteraceae	Unassigned	Unassigned	0.00209206	0.000112179	0.00157275	0.00321083	Oct_enriched
74b086a48ba3a814c0d857c277c220b7	Bacteroidetes	Flavobacteriia	Flavobacteriales	Flavobacteriaceae	Unassigned	Unassigned	0.00153192	1.92e-05	1.2e-05	0.00353751	Oct_enriched
2655ba1d17eb1664ff854d3f145ee681	Alphaproteobacteria	Alphaproteobacteria	Rhodobacterales	Rhodobacteraceae	Phaeobacter	Unassigned	0.00209124	0.00120833	0.000497683	0.00398575	Oct_enriched
92b142efc882ed8394ea4ccc8a30cb76	Gammaproteobacteria	Gammaproteobacteria	Alteromonadales	Colwelliaceae	Thalassomonas	Unassigned	0.00319353	0	0.00189435	0.00547103	Oct_enriched
b3a2755c130bc2c17ddc5037fcdf4c07	Alphaproteobacteria	Alphaproteobacteria	Kiloniellales	Unassigned	Unassigned	Unassigned	0.00612561	0.000346154	0.00152456	0.0125527	Oct_enriched
3b5e5025d3eb814d0abf098474ba41c7	Gammaproteobacteria	Gammaproteobacteria	Alteromonadales	Alteromonadaceae	Alteromonas	Unassigned	0.0214804	0.00592628	0.0174708	0.0301975	Oct_enriched
7789ada98211fb5534156d903d08069e	Alphaproteobacteria	Alphaproteobacteria	Rhodospirillales	Rhodospirillaceae	Unassigned	Unassigned	0.00264239	0.000288462	0.0018202	0.00418234	Oct_enriched
47cdde540633a3e7012b6e49c5f7da09	Betaproteobacteria	Betaproteobacteria	Methylophilales	Methylophilaceae	Unassigned	Unassigned	0.00800409	0	0.00554124	0.0128993	Oct_enriched
36c2a6ea002e715e20e3198c6f5def2b	Bacteroidetes	Saprospirae	Saprospirales	Saprospiraceae	Unassigned	Unassigned	0.0017009	3.21e-05	0.00152919	0.00237132	Oct_enriched
8af3387cd4c1ab76183b20cf1b132d4b	Gammaproteobacteria	Gammaproteobacteria	Oceanospirillales	Oleiphilaceae	Unassigned	Unassigned	0.00161129	3.53e-05	0.000251158	0.00347198	Oct_enriched
e5a55b4c9aa6cf6ae808c6d919b0d4a1	Gammaproteobacteria	Gammaproteobacteria	Chromatiales	Unassigned	Unassigned	Unassigned	0.00209124	0.000490385	0.000964782	0.00371985	Oct_enriched
a5cf3d555104832b7ff07f300ae48093	Alphaproteobacteria	Alphaproteobacteria	Kordiimonadales	Unassigned	Unassigned	Unassigned	0.00271563	0.000717949	0.000348471	0.00573314	Oct_enriched

## Sheet: DatasetS5
sample	weighted_NSTI
Aug01_1	0.0719567
Aug01_2	0.0799745
Aug01_3	0.0854091
Aug02_1	0.0641352
Aug02_2	0.0592727
Aug02_3	0.0367573
Aug03_1	0.0691538
Aug03_2	0.0588921
Aug03_3	0.0655669
Aug04_1	0.0691884
Aug04_2	0.0535426
Aug04_3	0.0731034
Aug07_1	0.0545712
Aug07_2	0.0439005
Aug07_3	0.0633999
Aug09_1	0.0595267
Aug09_2	0.0582639
Aug09_3	0.0587804
Aug10_1	0.0639928
Aug10_2	0.0732357
Aug10_3	0.0819203
Aug11_1	0.0599838
Aug11_2	0.0752449
Aug11_3	0.0777834
Aug12_1	0.0708826
Aug12_2	0.0802969
Aug12_3	0.0715016
Aug13_1	0.0517105
Aug13_2	0.0520524
Aug13_3	0.0541998
Aug14_1	0.0623821
Aug14_2	0.0846903
Aug14_3	0.0453311
Aug15_1	0.0706593
Aug15_2	0.074758
Aug15_3	0.0769327
Aug16_1	0.0632167
Aug16_2	0.0678393
Aug16_3	0.0691265
Aug17_1	0.070599
Aug17_2	0.0774134
Aug17_3	0.0624936
Aug18_1	0.0655612
Aug18_2	0.0709484
Aug19_1	0.0960569
Aug19_2	0.0873234
Aug19_3	0.0734188
Aug20_1	0.0670784
Aug20_2	0.0636137
Aug20_3	0.0545456
Aug21_1	0.0607154
Aug21_2	0.0625816
Aug21_3	0.0657376
Aug22_1	0.0559288
Aug22_2	0.0632386
Aug22_3	0.0577705
Aug23_1	0.0898927
Aug23_2	0.0664003
Aug23_3	0.0710255
Aug24_1	0.0522566
Aug24_2	0.0722869
Aug24_3	0.0612702
Aug25_1	0.0399513
Aug25_2	0.0460937
Aug25_3	0.0737042
Aug26_1	0.0737445
Aug26_2	0.0818138
Aug26_3	0.0601952
Aug27_1	0.0834071
Aug27_2	0.0778718
Aug27_3	0.0730686
Aug28_1	0.0746423
Aug28_2	0.0780428
Aug28_3	0.0869038
Aug29_1	0.0522985
Aug29_2	0.0831862
Aug29_3	0.0605471
Aug30_1	0.0670941
Aug30_2	0.0741245
Aug30_3	0.0762855
Aug31_1	0.0453366
Aug31_2	0.0673362
Aug31_3	0.0642664
May01_1	0.0436153
May01_2	0.0522055
May03_1	0.0484236
May03_2	0.0535882
May09_1	0.0335353
May09_2	0.0468087
May11_1	0.0387918
May11_2	0.0455345
May12_1	0.053168
May12_2	0.0540335
May13_1	0.0433708
May13_2	0.0529848
May14_1	0.041177
May14_2	0.0419573
May16_1	0.0475852
May16_2	0.0452521
May18_1	0.0578563
May18_2	0.0568289
May19_1	0.0424867
May19_2	0.0453291
May30_1	0.0629093
May30_2	0.0731159
May31_1	0.0386002
May31_2	0.035591
Oct01_1	0.0419347
Oct01_2	0.0541396
Oct02_1	0.0442386
Oct02_2	0.0588968
Oct02_3	0.044773
Oct03_1	0.046811
Oct03_2	0.0557291
Oct03_3	0.0352307
Oct04_1	0.0523859
Oct04_2	0.0427336
Oct04_3	0.0456638
Oct07_1	0.0453605
Oct07_2	0.0472385
Oct07_3	0.0454102
Oct09_1	0.0454803
Oct09_2	0.0482099
Oct09_3	0.0485285
Oct10_1	0.0436535
Oct10_2	0.0650797
Oct10_3	0.0643025
Oct11_1	0.0526733
Oct11_2	0.0625838
Oct11_3	0.0572563
Oct12_1	0.0493843
Oct12_2	0.0641717
Oct12_3	0.0463867
Oct13_1	0.0550666
Oct13_2	0.0538083
Oct14_1	0.0472877
Oct14_2	0.0489201
Oct14_3	0.0531808
Oct15_1	0.0667584
Oct15_2	0.0652939
Oct15_3	0.0527681
Oct16_1	0.0826118
Oct16_2	0.0763606
Oct16_3	0.0621658
Oct17_1	0.0504684
Oct17_2	0.0456512
Oct17_3	0.0485009
Oct18_1	0.0433436
Oct18_2	0.0541953
Oct18_3	0.041614
Oct19_1	0.109527
Oct19_2	0.0665576
Oct19_3	0.0681637
Oct20_1	0.0463681
Oct20_2	0.0423395
Oct20_3	0.0483955
Oct21_1	0.0517387
Oct21_2	0.0876945
Oct21_3	0.0432227
Oct22_1	0.0617719
Oct22_2	0.0605204
Oct22_3	0.0488148
Oct23_1	0.0556373
Oct23_2	0.0512979
Oct23_3	0.0491308
Oct24_1	0.0471076
Oct24_2	0.0434428
Oct25_1	0.0580883
Oct25_2	0.0447924
Oct25_3	0.0487668
Oct26_1	0.0525244
Oct26_2	0.050503
Oct26_3	0.0734551
Oct27_1	0.0516289
Oct27_2	0.0536392
Oct27_3	0.0549623
Oct28_1	0.0434745
Oct28_2	0.0494378
Oct28_3	0.0473317
Oct29_1	0.0451049
Oct29_2	0.0552572
Oct29_3	0.0436775
Oct30_1	0.0502819
Oct30_2	0.0473979
Oct30_3	0.0446888
Oct31_1	0.0440385
Oct31_2	0.0498027
Oct31_3	0.0607488
Average	0.0586359

## Sheet: DatasetS6
#pathway ID	Aug: mean rel. freq. (%)	Aug: std. dev. (%)	May: mean rel. freq. (%)	May: std. dev. (%)	p-values	p-values (corrected)	Difference between means	95.0% lower CI	95.0% upper CI	Note	Aug01_1	Aug01_1: parent seq. count	Aug01_1: rel. freq. (%)	Aug01_2	Aug01_2: parent seq. count	Aug01_2: rel. freq. (%)	Aug01_3	Aug01_3: parent seq. count	Aug01_3: rel. freq. (%)	Aug02_1	Aug02_1: parent seq. count	Aug02_1: rel. freq. (%)	Aug02_2	Aug02_2: parent seq. count	Aug02_2: rel. freq. (%)	Aug02_3	Aug02_3: parent seq. count	Aug02_3: rel. freq. (%)	Aug03_1	Aug03_1: parent seq. count	Aug03_1: rel. freq. (%)	Aug03_2	Aug03_2: parent seq. count	Aug03_2: rel. freq. (%)	Aug03_3	Aug03_3: parent seq. count	Aug03_3: rel. freq. (%)	Aug04_1	Aug04_1: parent seq. count	Aug04_1: rel. freq. (%)	Aug04_2	Aug04_2: parent seq. count	Aug04_2: rel. freq. (%)	Aug04_3	Aug04_3: parent seq. count	Aug04_3: rel. freq. (%)	Aug07_1	Aug07_1: parent seq. count	Aug07_1: rel. freq. (%)
CODH-PWY	0.0198393	0.0124379	0.0046417	0.00247323	0	0	0.0151976	0.0122867	0.0181085		3726.82	7.81624e+06	0.0476805	1817.13	8.95796e+06	0.020285	3361.01	9.11574e+06	0.0368704	3210.49	9.19534e+06	0.0349144	515.439	1.10732e+07	0.00465482	586.725	1.04674e+07	0.00560529	3003.96	1.08401e+07	0.0277116	652.773	1.11165e+07	0.00587213	1266.65	1.00711e+07	0.0125772	2447.98	1.05985e+07	0.0230973	1297.3	9.21051e+06	0.014085	2194.34	1.08673e+07	0.020192	2446.14	9.71401e+06	0.0251816
DHGLUCONATE-PYR-CAT-PWY	0.00682786	0.00459678	0.000861743	0.0014446	0	0	0.00596612	0.00479558	0.00713666		680.524	7.81624e+06	0.00870654	1520.46	8.95796e+06	0.0169733	399.363	9.11574e+06	0.00438103	783.465	9.19534e+06	0.00852024	878.363	1.10732e+07	0.00793232	486.626	1.04674e+07	0.00464899	810.458	1.08401e+07	0.0074765	530.885	1.11165e+07	0.00477567	523.254	1.00711e+07	0.00519562	695	1.05985e+07	0.00655751	1034.15	9.21051e+06	0.0112279	668.446	1.08673e+07	0.00615096	523.158	9.71401e+06	0.0053856
PWY-7374	0.0500551	0.0212839	0.0221884	0.00733281	0	0	0.0278666	0.0223046	0.0334287		4113.41	7.81624e+06	0.0526264	2582.89	8.95796e+06	0.0288335	4153.58	9.11574e+06	0.0455649	3552.06	9.19534e+06	0.0386289	1811.64	1.10732e+07	0.0163605	1833.41	1.04674e+07	0.0175155	5902.6	1.08401e+07	0.0544518	5076.14	1.11165e+07	0.0456633	3209.18	1.00711e+07	0.0318653	5591.04	1.05985e+07	0.0527529	3775.52	9.21051e+06	0.0409915	3395.33	1.08673e+07	0.0312434	4765.34	9.71401e+06	0.0490563
PWY-3661	0.290589	0.0398972	0.211257	0.0267426	8.88e-16	9.77e-14	0.0793317	0.0650876	0.0935757		23031.7	7.81624e+06	0.294665	24621.6	8.95796e+06	0.274857	22745.7	9.11574e+06	0.249521	26022.5	9.19534e+06	0.282996	29129	1.10732e+07	0.263058	18542.3	1.04674e+07	0.177145	33322.9	1.08401e+07	0.307405	29687.9	1.11165e+07	0.267062	26966.4	1.00711e+07	0.267761	30922.5	1.05985e+07	0.291762	21709.4	9.21051e+06	0.235703	33369	1.08673e+07	0.307058	25757.1	9.71401e+06	0.265154
PWY-6581	0.0344468	0.0163261	0.0132679	0.00735785	6.97e-14	6.14e-12	0.021179	0.016472	0.0258859		1754.43	7.81624e+06	0.0224459	1952.01	8.95796e+06	0.0217908	2419.88	9.11574e+06	0.0265462	2595.58	9.19534e+06	0.0282272	1980.93	1.10732e+07	0.0178894	3899.03	1.04674e+07	0.0372494	2395.02	1.08401e+07	0.0220942	3415.52	1.11165e+07	0.0307249	2564.44	1.00711e+07	0.0254634	3369.57	1.05985e+07	0.0317928	4207.14	9.21051e+06	0.0456776	2087.94	1.08673e+07	0.019213	3993.7	9.71401e+06	0.0411128
CENTBENZCOA-PWY	0.000269703	0.000297804	1.11e-06	5.32e-06	3.28e-12	2.41e-10	0.000268594	0.000203136	0.000334051		59.2694	7.81624e+06	0.000758285	12	8.95796e+06	0.000133959	25	9.11574e+06	0.000274251	45.2813	9.19534e+06	0.000492437	0	1.10732e+07	0	2	1.04674e+07	1.91e-05	53.826	1.08401e+07	0.000496547	0	1.11165e+07	0	3	1.00711e+07	2.98e-05	8.8636	1.05985e+07	8.36e-05	0	9.21051e+06	0	17	1.08673e+07	0.000156432	4.8	9.71401e+06	4.94e-05
P23-PWY	0.435844	0.0763832	0.285309	0.0646608	4.78e-12	3.01e-10	0.150536	0.118456	0.182615		43680.6	7.81624e+06	0.558844	44996.4	8.95796e+06	0.502306	46713.7	9.11574e+06	0.512451	43793.9	9.19534e+06	0.476262	39729.2	1.10732e+07	0.358786	27350.3	1.04674e+07	0.261292	54021.9	1.08401e+07	0.498354	45278.6	1.11165e+07	0.407311	46890.8	1.00711e+07	0.4656	48509.5	1.05985e+07	0.4577	31288.5	9.21051e+06	0.339704	52867.3	1.08673e+07	0.486479	47172.2	9.71401e+06	0.48561
GALLATE-DEGRADATION-I-PWY	0.0329821	0.00915993	0.0189279	0.00625016	1.53e-11	6.74e-10	0.0140543	0.0107462	0.0173624		2138.87	7.81624e+06	0.0273644	2923.57	8.95796e+06	0.0326365	2739.93	9.11574e+06	0.0300571	2811.45	9.19534e+06	0.0305747	3611.07	1.10732e+07	0.0326108	5797.12	1.04674e+07	0.0553829	3329.11	1.08401e+07	0.0307112	3971.43	1.11165e+07	0.0357257	3124.55	1.00711e+07	0.031025	3770.59	1.05985e+07	0.0355765	3959.71	9.21051e+06	0.0429913	3228.78	1.08673e+07	0.0297109	3201.1	9.71401e+06	0.0329535
P562-PWY	0.12796	0.0410046	0.0835856	0.0168722	1.28e-11	7.01e-10	0.0443744	0.0329853	0.0557636		6237.23	7.81624e+06	0.0797984	6698.14	8.95796e+06	0.0747731	6179.41	9.11574e+06	0.0677884	16498.8	9.19534e+06	0.179426	22286	1.10732e+07	0.20126	23055.7	1.04674e+07	0.220263	11307.3	1.08401e+07	0.104311	16189.4	1.11165e+07	0.145634	9619.68	1.00711e+07	0.0955181	10948.6	1.05985e+07	0.103303	12412.1	9.21051e+06	0.13476	10050.4	1.08673e+07	0.0924828	11497.4	9.71401e+06	0.118359
GALLATE-DEGRADATION-II-PWY	0.0329821	0.00915993	0.0189279	0.00625016	1.53e-11	7.49e-10	0.0140543	0.0107462	0.0173624		2138.87	7.81624e+06	0.0273644	2923.57	8.95796e+06	0.0326365	2739.93	9.11574e+06	0.0300571	2811.45	9.19534e+06	0.0305747	3611.07	1.10732e+07	0.0326108	5797.12	1.04674e+07	0.0553829	3329.11	1.08401e+07	0.0307112	3971.43	1.11165e+07	0.0357257	3124.55	1.00711e+07	0.031025	3770.59	1.05985e+07	0.0355765	3959.71	9.21051e+06	0.0429913	3228.78	1.08673e+07	0.0297109	3201.1	9.71401e+06	0.0329535
METHYLGALLATE-DEGRADATION-PWY	0.0401292	0.0108555	0.0232971	0.007566	2.02e-11	8.06e-10	0.0168322	0.0128568	0.0208076		2628.16	7.81624e+06	0.0336244	3590.66	8.95796e+06	0.0400835	3362.06	9.11574e+06	0.0368819	3437.08	9.19534e+06	0.0373785	4427.69	1.10732e+07	0.0399856	6817.01	1.04674e+07	0.0651264	4087.8	1.08401e+07	0.0377101	4849.01	1.11165e+07	0.0436201	3828.59	1.00711e+07	0.0380158	4595.8	1.05985e+07	0.0433626	4803.4	9.21051e+06	0.0521513	3960.78	1.08673e+07	0.0364467	3927.35	9.71401e+06	0.0404298
PWY-5100	0.214489	0.0483435	0.125427	0.0414025	4.57e-11	1.68e-09	0.0890623	0.0685812	0.109543		21694.5	7.81624e+06	0.277557	23464.6	8.95796e+06	0.261941	21087.6	9.11574e+06	0.231332	21697.2	9.19534e+06	0.235959	18120.4	1.10732e+07	0.163642	12398.8	1.04674e+07	0.118452	26390	1.08401e+07	0.243449	22383.2	1.11165e+07	0.201352	22746.3	1.00711e+07	0.225859	22892.7	1.05985e+07	0.215999	13870.9	9.21051e+06	0.150599	26089.9	1.08673e+07	0.240077	23842.2	9.71401e+06	0.245441
SUCSYN-PWY	0.0590722	0.0275442	0.132463	0.0337329	6.27e-11	2.12e-09	-0.0733905	-0.0889985	-0.0577826		6592.65	7.81624e+06	0.0843456	7387.78	8.95796e+06	0.0824716	11467.7	9.11574e+06	0.125801	3979.98	9.19534e+06	0.0432826	3779.29	1.10732e+07	0.03413	3404.25	1.04674e+07	0.0325226	5515.64	1.08401e+07	0.050882	10411.3	1.11165e+07	0.093657	6620.39	1.00711e+07	0.0657367	11463.3	1.05985e+07	0.108159	9134.45	9.21051e+06	0.0991742	10158.6	1.08673e+07	0.0934779	4143.86	9.71401e+06	0.0426585
PWY-7528	0.000351801	0.000398499	1.36e-05	6.54e-05	7.08e-11	2.23e-09	0.000338167	0.00024671	0.000429624		25.6758	7.81624e+06	0.000328493	44.6933	8.95796e+06	0.000498923	0	9.11574e+06	0	5.4032	9.19534e+06	5.88e-05	12.5743	1.10732e+07	0.000113556	3.0871	1.04674e+07	2.95e-05	20.6835	1.08401e+07	0.000190806	0	1.11165e+07	0	0	1.00711e+07	0	82.0423	1.05985e+07	0.000774091	79.5712	9.21051e+06	0.000863918	48.4328	1.08673e+07	0.000445673	43.0248	9.71401e+06	0.000442915
ANAEROFRUCAT-PWY	0.308449	0.0390115	0.370323	0.0293794	8.78e-11	2.57e-09	-0.0618739	-0.0769313	-0.0468165		27376.2	7.81624e+06	0.350248	31524.1	8.95796e+06	0.351912	34723.7	9.11574e+06	0.38092	25616.2	9.19534e+06	0.278578	25597	1.10732e+07	0.231161	26585.7	1.04674e+07	0.253986	32995.4	1.08401e+07	0.304384	33234	1.11165e+07	0.298962	33460.4	1.00711e+07	0.332244	35654.9	1.05985e+07	0.336414	30166.8	9.21051e+06	0.327526	33937.4	1.08673e+07	0.312288	25745.1	9.71401e+06	0.265031
PWY-5028	0.112383	0.023507	0.0785796	0.0168575	3.91e-10	1.07e-08	0.0338037	0.0250299	0.0425775		7544.98	7.81624e+06	0.0965295	8439.22	8.95796e+06	0.0942092	6418.46	9.11574e+06	0.0704108	14310.7	9.19534e+06	0.15563	19021.4	1.10732e+07	0.171778	15945.2	1.04674e+07	0.152333	13626.7	1.08401e+07	0.125707	14317.9	1.11165e+07	0.128799	10980.9	1.00711e+07	0.109034	11522.7	1.05985e+07	0.108719	11377.7	9.21051e+06	0.12353	10253.4	1.08673e+07	0.0943504	11766	9.71401e+06	0.121124
TCA-GLYOX-BYPASS	0.389068	0.0501055	0.478117	0.0454508	5.49e-10	1.34e-08	-0.0890489	-0.111228	-0.0668701		31995.5	7.81624e+06	0.409347	40327.3	8.95796e+06	0.450184	43344.8	9.11574e+06	0.475495	33931.3	9.19534e+06	0.369005	42067.7	1.10732e+07	0.379905	38843.1	1.04674e+07	0.371088	45122.9	1.08401e+07	0.416261	45256	1.11165e+07	0.407108	42055	1.00711e+07	0.417583	43554.5	1.05985e+07	0.410948	40775	9.21051e+06	0.442701	47882.2	1.08673e+07	0.440607	36025.4	9.71401e+06	0.37086
PWY-6897	0.440396	0.0301524	0.506329	0.0334171	5.4e-10	1.4e-08	-0.0659328	-0.0816237	-0.0502419		36214.7	7.81624e+06	0.463327	42005.1	8.95796e+06	0.468913	42519.3	9.11574e+06	0.466438	39014.1	9.19534e+06	0.424281	46574.5	1.10732e+07	0.420605	37273.8	1.04674e+07	0.356096	49943.2	1.08401e+07	0.460728	47928.1	1.11165e+07	0.431145	45647.4	1.00711e+07	0.453253	47143.1	1.05985e+07	0.444808	38391.8	9.21051e+06	0.416826	49766	1.08673e+07	0.457942	42921.5	9.71401e+06	0.441851
SER-GLYSYN-PWY	0.693477	0.0172879	0.656783	0.019077	9.75e-10	2.26e-08	0.0366948	0.027731	0.0456586		51925.9	7.81624e+06	0.664334	59767.6	8.95796e+06	0.6672	61628	9.11574e+06	0.676062	62806.7	9.19534e+06	0.683028	75204.5	1.10732e+07	0.679156	74331	1.04674e+07	0.710122	73376.4	1.08401e+07	0.6769	75233.7	1.11165e+07	0.676777	69601	1.00711e+07	0.691099	72395.6	1.05985e+07	0.683072	63343.1	9.21051e+06	0.687726	74226.6	1.08673e+07	0.683025	67633.7	9.71401e+06	0.696249
P164-PWY	0.22382	0.0444766	0.139159	0.0448059	1.38e-09	2.89e-08	0.0846615	0.0632687	0.106054		18986.6	7.81624e+06	0.242912	13952.6	8.95796e+06	0.155756	17818.1	9.11574e+06	0.195465	19574.1	9.19534e+06	0.21287	16427.5	1.10732e+07	0.148353	13706.2	1.04674e+07	0.130943	27941.3	1.08401e+07	0.257759	24268.6	1.11165e+07	0.218313	20423.1	1.00711e+07	0.20279	23550	1.05985e+07	0.2222	16730.9	9.21051e+06	0.181651	20841.3	1.08673e+07	0.191779	25295.8	9.71401e+06	0.260405
P105-PWY	0.552063	0.0358229	0.599135	0.0243866	1.34e-09	2.96e-08	-0.0470717	-0.0599896	-0.0341537		44395.9	7.81624e+06	0.567995	52336.8	8.95796e+06	0.584249	56525.7	9.11574e+06	0.620089	48785	9.19534e+06	0.53054	58340.7	1.10732e+07	0.526863	55099.7	1.04674e+07	0.526395	61493.4	1.08401e+07	0.567279	61341	1.11165e+07	0.551803	57285.8	1.00711e+07	0.568816	61089.5	1.05985e+07	0.576396	53459.3	9.21051e+06	0.580416	63167	1.08673e+07	0.581256	52173.1	9.71401e+06	0.537092
PWY-1501	0.0011581	0.00113819	0.00511263	0.00205056	1.68e-09	3.36e-08	-0.00395454	-0.00486882	-0.00304025		338.122	7.81624e+06	0.0043259	189.656	8.95796e+06	0.00211718	93.1406	9.11574e+06	0.00102176	63.4647	9.19534e+06	0.000690183	39.5209	1.10732e+07	0.000356905	45.7291	1.04674e+07	0.000436874	157.576	1.08401e+07	0.00145364	99.587	1.11165e+07	0.000895852	70.2489	1.00711e+07	0.000697532	158.997	1.05985e+07	0.00150018	166.964	9.21051e+06	0.00181276	91.1124	1.08673e+07	0.000838406	82.8537	9.71401e+06	0.00085293
PWY-6957	0.00355182	0.00305437	0.0102537	0.00363183	2.68e-09	4.92e-08	-0.00670192	-0.0083892	-0.00501464		811.726	7.81624e+06	0.0103851	674.098	8.95796e+06	0.00752513	310.069	9.11574e+06	0.00340147	222.295	9.19534e+06	0.00241748	144.802	1.10732e+07	0.00130767	177.364	1.04674e+07	0.00169445	493.257	1.08401e+07	0.00455032	318.163	1.11165e+07	0.00286209	242.547	1.00711e+07	0.00240836	480.638	1.05985e+07	0.00453494	572.579	9.21051e+06	0.00621658	339.281	1.08673e+07	0.00312203	278.712	9.71401e+06	0.00286918
P42-PWY	0.483995	0.0444229	0.403442	0.0438501	2.66e-09	5.08e-08	0.0805528	0.0595338	0.101572		38380.3	7.81624e+06	0.491033	43549	8.95796e+06	0.486149	45262.9	9.11574e+06	0.496536	47463.2	9.19534e+06	0.516165	52848.3	1.10732e+07	0.477262	37063.3	1.04674e+07	0.354084	55793.9	1.08401e+07	0.514701	52172.2	1.11165e+07	0.469324	48009.6	1.00711e+07	0.476709	50853.3	1.05985e+07	0.479814	40167.2	9.21051e+06	0.436102	54526.9	1.08673e+07	0.501751	51183.7	9.71401e+06	0.526906
GLYCOLYSIS-TCA-GLYOX-BYPASS	0.393662	0.0371528	0.440123	0.0251357	4.39e-09	7.72e-08	-0.0464615	-0.0598054	-0.0331176		33387.3	7.81624e+06	0.427153	39368.4	8.95796e+06	0.43948	42985.3	9.11574e+06	0.47155	34224	9.19534e+06	0.372189	37484.6	1.10732e+07	0.338516	36351.6	1.04674e+07	0.347285	43618.5	1.08401e+07	0.402382	43827.3	1.11165e+07	0.394256	42103.1	1.00711e+07	0.418061	44695.6	1.05985e+07	0.421715	38875.6	9.21051e+06	0.422079	45136.3	1.08673e+07	0.41534	37790.9	9.71401e+06	0.389035
PWY-7347	0.0210764	0.0126134	0.0581775	0.0207398	6.99e-09	1.18e-07	-0.0371011	-0.0464087	-0.0277935		2353.4	7.81624e+06	0.0301091	2631.14	8.95796e+06	0.029372	4672.47	9.11574e+06	0.0512572	1310.11	9.19534e+06	0.0142475	1211.28	1.10732e+07	0.0109388	1110.87	1.04674e+07	0.0106127	1832.7	1.08401e+07	0.0169068	3807.39	1.11165e+07	0.0342501	2289.14	1.00711e+07	0.0227298	4430.64	1.05985e+07	0.0418043	3498.46	9.21051e+06	0.0379834	3692.41	1.08673e+07	0.0339771	1383.29	9.71401e+06	0.0142401
PWY0-42	0.112855	0.0191816	0.169046	0.031483	7.3e-09	1.19e-07	-0.0561916	-0.0703225	-0.0420608		9959.47	7.81624e+06	0.12742	12655.1	8.95796e+06	0.141272	12538	9.11574e+06	0.137542	10735.2	9.19534e+06	0.116746	15111.9	1.10732e+07	0.136472	9434.85	1.04674e+07	0.090136	13400.6	1.08401e+07	0.123621	12960	1.11165e+07	0.116584	12385.4	1.00711e+07	0.122981	12936.3	1.05985e+07	0.122057	11874.3	9.21051e+06	0.128921	14299.2	1.08673e+07	0.131579	10595.3	9.71401e+06	0.109072
PWY-7007	0.0709864	0.0407467	0.0385802	0.0123389	8.97e-09	1.41e-07	0.0324062	0.0221281	0.0426843		3956.48	7.81624e+06	0.0506187	2869.42	8.95796e+06	0.0320321	3394.8	9.11574e+06	0.0372411	4296.77	9.19534e+06	0.0467277	2799.94	1.10732e+07	0.0252856	2824.85	1.04674e+07	0.0269872	8975.01	1.08401e+07	0.0827948	7480.21	1.11165e+07	0.0672895	3665.23	1.00711e+07	0.0363937	7080.56	1.05985e+07	0.066807	5489.06	9.21051e+06	0.0595957	3737.71	1.08673e+07	0.034394	7405.53	9.71401e+06	0.0762356
ORNARGDEG-PWY	0.00136462	0.00317747	0.00525835	0.00222992	1.59e-08	2.33e-07	-0.00389372	-0.00506266	-0.00272479		499.451	7.81624e+06	0.00638991	889.646	8.95796e+06	0.00993134	55.9379	9.11574e+06	0.000613641	151.102	9.19534e+06	0.00164324	259.005	1.10732e+07	0.00233902	31.4569	1.04674e+07	0.000300524	216.053	1.08401e+07	0.0019931	40.3484	1.11165e+07	0.000362961	38.2734	1.00711e+07	0.000380034	64.8806	1.05985e+07	0.000612166	118.455	9.21051e+06	0.00128609	1003.68	1.08673e+07	0.00923577	95.182	9.71401e+06	0.000979842
TEICHOICACID-PWY	0.0123765	0.00758872	0.0262495	0.00818769	1.64e-08	2.33e-07	-0.013873	-0.0177345	-0.0100115		1171.83	7.81624e+06	0.0149922	863.74	8.95796e+06	0.00964214	940.079	9.11574e+06	0.0103127	1001.99	9.19534e+06	0.0108968	1020.64	1.10732e+07	0.00921717	1994.9	1.04674e+07	0.0190583	1237.89	1.08401e+07	0.0114195	1397.45	1.11165e+07	0.012571	1531.8	1.00711e+07	0.0152099	1303.26	1.05985e+07	0.0122966	1164.68	9.21051e+06	0.0126452	1114.84	1.08673e+07	0.0102586	816.803	9.71401e+06	0.00840851
ARGDEG-PWY	0.00136462	0.00317747	0.00525835	0.00222992	1.59e-08	2.41e-07	-0.00389372	-0.00506266	-0.00272479		499.451	7.81624e+06	0.00638991	889.646	8.95796e+06	0.00993134	55.9379	9.11574e+06	0.000613641	151.102	9.19534e+06	0.00164324	259.005	1.10732e+07	0.00233902	31.4569	1.04674e+07	0.000300524	216.053	1.08401e+07	0.0019931	40.3484	1.11165e+07	0.000362961	38.2734	1.00711e+07	0.000380034	64.8806	1.05985e+07	0.000612166	118.455	9.21051e+06	0.00128609	1003.68	1.08673e+07	0.00923577	95.182	9.71401e+06	0.000979842
PWY-6572	0.000167554	0.000244929	4.23e-06	2.03e-05	5.29e-08	7.27e-07	0.000163323	0.000108899	0.000217747		78.7063	7.81624e+06	0.00100696	46.919	8.95796e+06	0.000523769	30.3436	9.11574e+06	0.000332871	0	9.19534e+06	0	15.329	1.10732e+07	0.000138433	0	1.04674e+07	0	14.857	1.08401e+07	0.000137056	22.4153	1.11165e+07	0.000201641	66.5956	1.00711e+07	0.000661257	0	1.05985e+07	0	10.9764	9.21051e+06	0.000119173	27.4856	1.08673e+07	0.000252919	0	9.71401e+06	0
PWY-5910	0.0430282	0.00998098	0.0293739	0.00845534	5.66e-08	7.55e-07	0.0136543	0.00946017	0.0178485		4423.82	7.81624e+06	0.0565978	3617.52	8.95796e+06	0.0403833	6067.6	9.11574e+06	0.0665618	4488.64	9.19534e+06	0.0488143	3612.4	1.10732e+07	0.0326228	3542.28	1.04674e+07	0.0338413	4507.22	1.08401e+07	0.0415793	3542.04	1.11165e+07	0.031863	4942.53	1.00711e+07	0.0490766	5930.28	1.05985e+07	0.0559538	5278.18	9.21051e+06	0.0573061	7162.41	1.08673e+07	0.0659077	4652.76	9.71401e+06	0.0478974
PWY-922	0.0310977	0.00743141	0.0210945	0.00624451	6.86e-08	8.88e-07	0.0100031	0.00689922	0.0131071		3221.62	7.81624e+06	0.041217	2606.75	8.95796e+06	0.0290998	4444.86	9.11574e+06	0.0487603	3267.14	9.19534e+06	0.0355304	2602.37	1.10732e+07	0.0235014	2560.37	1.04674e+07	0.0244605	3251.34	1.08401e+07	0.0299938	2542.66	1.11165e+07	0.0228729	3592.02	1.00711e+07	0.0356667	4320.02	1.05985e+07	0.0407605	3858.14	9.21051e+06	0.0418884	5265.9	1.08673e+07	0.0484562	3366.8	9.71401e+06	0.0346592
PWY-7456	0.0193074	0.0177303	0.00687304	0.00459483	1.09e-07	1.38e-06	0.0124344	0.008112	0.0167568		2099.34	7.81624e+06	0.0268587	5464.24	8.95796e+06	0.0609987	606.787	9.11574e+06	0.00665647	1987.38	9.19534e+06	0.0216129	5776.3	1.10732e+07	0.0521646	579.441	1.04674e+07	0.0055357	3526.88	1.08401e+07	0.0325356	2299.5	1.11165e+07	0.0206856	1767.22	1.00711e+07	0.0175475	1530.07	1.05985e+07	0.0144366	837.755	9.21051e+06	0.00909565	5172.37	1.08673e+07	0.0475955	1189.32	9.71401e+06	0.0122434
METH-ACETATE-PWY	0.0116008	0.0106586	0.00336011	0.00397664	1.14e-07	1.4e-06	0.00824069	0.00538339	0.011098		3486.85	7.81624e+06	0.0446104	1669.38	8.95796e+06	0.0186357	1589.09	9.11574e+06	0.0174324	2156.99	9.19534e+06	0.0234575	222.126	1.10732e+07	0.00200598	177.177	1.04674e+07	0.00169267	2401.09	1.08401e+07	0.0221502	488	1.11165e+07	0.00438988	1036.12	1.00711e+07	0.0102881	1550.63	1.05985e+07	0.0146306	608.588	9.21051e+06	0.00660755	1321.13	1.08673e+07	0.0121569	1794.11	9.71401e+06	0.0184693
PWY-6609	0.353838	0.0532068	0.289404	0.0409057	1.24e-07	1.48e-06	0.0644335	0.0435976	0.0852694		24910.3	7.81624e+06	0.3187	28546.7	8.95796e+06	0.318674	23554.7	9.11574e+06	0.258396	40334.7	9.19534e+06	0.438643	50941.3	1.10732e+07	0.46004	45291.4	1.04674e+07	0.432692	39811.5	1.08401e+07	0.367263	41532.1	1.11165e+07	0.373609	31349	1.00711e+07	0.311278	34232.4	1.05985e+07	0.322992	29635.9	9.21051e+06	0.321762	36331.6	1.08673e+07	0.33432	37577.1	9.71401e+06	0.386834
PWY-6505	0.0253485	0.00727523	0.0364386	0.00721433	1.29e-07	1.49e-06	-0.0110902	-0.0145452	-0.00763516		2747.34	7.81624e+06	0.0351491	2979.84	8.95796e+06	0.0332647	2524.9	9.11574e+06	0.0276982	2509.41	9.19534e+06	0.0272901	2819.43	1.10732e+07	0.0254617	2031.93	1.04674e+07	0.0194121	3722.04	1.08401e+07	0.034336	3160.3	1.11165e+07	0.028429	3313.62	1.00711e+07	0.0329024	3771.31	1.05985e+07	0.0355833	2686.08	9.21051e+06	0.0291632	3542.06	1.08673e+07	0.0325936	2481.09	9.71401e+06	0.0255414
PWY-7376	0.154107	0.0254056	0.10758	0.0307011	1.56e-07	1.76e-06	0.0465279	0.0322969	0.0607589		8436.16	7.81624e+06	0.107931	10803.8	8.95796e+06	0.120606	10446.6	9.11574e+06	0.1146	14138	9.19534e+06	0.153752	16056.5	1.10732e+07	0.145003	20778.1	1.04674e+07	0.198504	12785.3	1.08401e+07	0.117945	16473.7	1.11165e+07	0.148192	15256.2	1.00711e+07	0.151485	14989.9	1.05985e+07	0.141434	15917.4	9.21051e+06	0.172818	14186.9	1.08673e+07	0.130546	15025.1	9.71401e+06	0.154675
PWY-5655	0.0314739	0.00807163	0.0441965	0.00852355	2.2e-07	2.42e-06	-0.0127226	-0.0167574	-0.00868782		3149.29	7.81624e+06	0.0402916	3354.21	8.95796e+06	0.0374439	2996.5	9.11574e+06	0.0328718	3260.98	9.19534e+06	0.0354634	4263.61	1.10732e+07	0.0385038	2576.07	1.04674e+07	0.0246105	4743.01	1.08401e+07	0.0437545	3623.38	1.11165e+07	0.0325947	3999.84	1.00711e+07	0.0397161	4511.7	1.05985e+07	0.0425691	3385.13	9.21051e+06	0.036753	4241.66	1.08673e+07	0.0390313	3151.24	9.71401e+06	0.0324402
PWY-5183	0.0054025	0.00524828	0.0148918	0.0064167	2.47e-07	2.65e-06	-0.00948928	-0.0124589	-0.00651966		1310.76	7.81624e+06	0.0167697	1923.6	8.95796e+06	0.0214736	345.157	9.11574e+06	0.00378639	427.752	9.19534e+06	0.00465184	169.512	1.10732e+07	0.00153083	116.584	1.04674e+07	0.00111378	794.239	1.08401e+07	0.00732689	366.46	1.11165e+07	0.00329656	185.322	1.00711e+07	0.00184015	712.071	1.05985e+07	0.00671858	1561.91	9.21051e+06	0.016958	278.688	1.08673e+07	0.00256445	302.493	9.71401e+06	0.00311398
PWY-5747	0.136121	0.0205532	0.186842	0.0344909	2.79e-07	2.93e-06	-0.050721	-0.0661758	-0.0352662		11761.1	7.81624e+06	0.15047	13844.3	8.95796e+06	0.154548	14378.1	9.11574e+06	0.157728	12207.1	9.19534e+06	0.132754	16526	1.10732e+07	0.149243	11482.6	1.04674e+07	0.109699	15116.6	1.08401e+07	0.139451	16271	1.11165e+07	0.146369	14406.4	1.00711e+07	0.143048	16240.6	1.05985e+07	0.153235	14176.6	9.21051e+06	0.153917	16931.8	1.08673e+07	0.155805	12118.8	9.71401e+06	0.124756
DENITRIFICATION-PWY	0.0661073	0.0246864	0.0376832	0.0188114	3.09e-07	3.16e-06	0.0284241	0.018817	0.0380312		4345.27	7.81624e+06	0.0555929	4772.76	8.95796e+06	0.0532796	4700.04	9.11574e+06	0.0515597	11957.2	9.19534e+06	0.130035	17098	1.10732e+07	0.154408	15123.2	1.04674e+07	0.144479	7855.26	1.08401e+07	0.0724651	11305.2	1.11165e+07	0.101698	7347.38	1.00711e+07	0.0729554	5258.74	1.05985e+07	0.0496176	6389.65	9.21051e+06	0.0693735	6273.22	1.08673e+07	0.0577255	6815.1	9.71401e+06	0.0701574
P381-PWY	0.0117247	0.0129329	0.0282507	0.011125	3.17e-07	3.17e-06	-0.016526	-0.0220233	-0.0110287		2510.37	7.81624e+06	0.0321174	4362.37	8.95796e+06	0.0486983	947.553	9.11574e+06	0.0103947	887.924	9.19534e+06	0.00965624	481.004	1.10732e+07	0.00434385	527.083	1.04674e+07	0.0050355	3141.54	1.08401e+07	0.0289808	4062.09	1.11165e+07	0.0365412	5166.03	1.00711e+07	0.0512958	941.265	1.05985e+07	0.00888108	891.388	9.21051e+06	0.00967795	1898.19	1.08673e+07	0.0174669	735.807	9.71401e+06	0.0075747
PWY-5273	0.00199683	0.00891824	0.0504466	0.0332455	3.78e-07	3.61e-06	-0.0484498	-0.0629028	-0.0339968		0	7.81624e+06	0	0	8.95796e+06	0	0	9.11574e+06	0	0	9.19534e+06	0	0	1.10732e+07	0	0	1.04674e+07	0	0	1.08401e+07	0	5003.06	1.11165e+07	0.0450059	0	1.00711e+07	0	0	1.05985e+07	0	0	9.21051e+06	0	0	1.08673e+07	0	0	9.71401e+06	0
PWY-5266	0.00199683	0.00891824	0.0504466	0.0332455	3.78e-07	3.69e-06	-0.0484498	-0.0629028	-0.0339968		0	7.81624e+06	0	0	8.95796e+06	0	0	9.11574e+06	0	0	9.19534e+06	0	0	1.10732e+07	0	0	1.04674e+07	0	0	1.08401e+07	0	5003.06	1.11165e+07	0.0450059	0	1.00711e+07	0	0	1.05985e+07	0	0	9.21051e+06	0	0	1.08673e+07	0	0	9.71401e+06	0
PWY-6174	0.00576028	0.0083081	0.000678342	0.000769844	4.53e-07	4.24e-06	0.00508194	0.0032306	0.00693328		1323.16	7.81624e+06	0.0169283	555.934	8.95796e+06	0.00620603	2254.64	9.11574e+06	0.0247335	232.318	9.19534e+06	0.00252648	55.3174	1.10732e+07	0.00049956	119.051	1.04674e+07	0.00113735	338.442	1.08401e+07	0.00312214	222.303	1.11165e+07	0.00199977	55.4641	1.00711e+07	0.000550728	387.065	1.05985e+07	0.00365206	140.203	9.21051e+06	0.00152221	171.433	1.08673e+07	0.0015775	269.423	9.71401e+06	0.00277355
PWY-7255	0.00740415	0.0124546	0.0259691	0.0132947	7.64e-07	7e-06	-0.018565	-0.0248466	-0.0122834		306.928	7.81624e+06	0.0039268	494.235	8.95796e+06	0.00551727	692.075	9.11574e+06	0.00759209	209.029	9.19534e+06	0.0022732	95.6859	1.10732e+07	0.00086412	428.969	1.04674e+07	0.00409816	427.767	1.08401e+07	0.00394617	166.953	1.11165e+07	0.00150185	421.304	1.00711e+07	0.00418331	1301.64	1.05985e+07	0.0122813	1325.82	9.21051e+06	0.0143947	701.399	1.08673e+07	0.0064542	677.56	9.71401e+06	0.00697507
PWY0-1338	0.00412987	0.00371279	0.00160116	0.00122203	8.65e-07	7.61e-06	0.00252871	0.0015713	0.00348612		317.818	7.81624e+06	0.00406613	537.731	8.95796e+06	0.00600282	343.355	9.11574e+06	0.00376662	237.313	9.19534e+06	0.0025808	262.11	1.10732e+07	0.00236706	372.392	1.04674e+07	0.00355765	253.044	1.08401e+07	0.00233434	419.591	1.11165e+07	0.0037745	652.384	1.00711e+07	0.00647781	225.308	1.05985e+07	0.00212584	605.891	9.21051e+06	0.00657826	425.588	1.08673e+07	0.00391621	112.065	9.71401e+06	0.00115365
PWY-6467	0.592746	0.0441411	0.516977	0.0548614	8.48e-07	7.61e-06	0.0757692	0.0504349	0.101104		40712.4	7.81624e+06	0.520869	48135.3	8.95796e+06	0.537347	51261.6	9.11574e+06	0.562342	53264.1	9.19534e+06	0.579251	64312.3	1.10732e+07	0.580791	69441.7	1.04674e+07	0.663412	59600.1	1.08401e+07	0.549813	61138.7	1.11165e+07	0.549983	57648.5	1.00711e+07	0.572418	59271.8	1.05985e+07	0.559245	52252.1	9.21051e+06	0.56731	60355.2	1.08673e+07	0.555382	58266.7	9.71401e+06	0.599822
PWY0-845	0.111829	0.0305937	0.153142	0.029763	9.47e-07	8.17e-06	-0.0413132	-0.0556211	-0.0270053		11085.8	7.81624e+06	0.14183	13438.2	8.95796e+06	0.150014	10365.3	9.11574e+06	0.113708	8350.94	9.19534e+06	0.0908171	8083.63	1.10732e+07	0.0730016	11472.6	1.04674e+07	0.109604	11620.8	1.08401e+07	0.107202	11959	1.11165e+07	0.107579	15743.1	1.00711e+07	0.15632	12453.7	1.05985e+07	0.117504	12349.9	9.21051e+06	0.134085	13194.1	1.08673e+07	0.12141	9746.55	9.71401e+06	0.100335
LIPASYN-PWY	0.00591535	0.00327535	0.0201868	0.0104075	9.84e-07	8.32e-06	-0.0142714	-0.0188093	-0.00973361		584.065	7.81624e+06	0.00747246	595.804	8.95796e+06	0.00665112	301.904	9.11574e+06	0.0033119	391.747	9.19534e+06	0.00426027	280.926	1.10732e+07	0.00253699	544.493	1.04674e+07	0.00520182	557.94	1.08401e+07	0.00514702	651.116	1.11165e+07	0.00585723	715.748	1.00711e+07	0.00710698	1496.14	1.05985e+07	0.0141165	1546.46	9.21051e+06	0.0167901	1283.48	1.08673e+07	0.0118105	1442.82	9.71401e+06	0.0148529
PWY-5913	0.386246	0.0308997	0.442722	0.041372	1.01e-06	8.42e-06	-0.0564762	-0.0754081	-0.0375444		31406.7	7.81624e+06	0.401814	35866.8	8.95796e+06	0.40039	40760	9.11574e+06	0.447138	30239.6	9.19534e+06	0.328858	35404.7	1.10732e+07	0.319732	31479.5	1.04674e+07	0.30074	43309.6	1.08401e+07	0.399533	42115.2	1.11165e+07	0.378854	40188.8	1.00711e+07	0.399052	42730.4	1.05985e+07	0.403173	36093.5	9.21051e+06	0.391873	42622.1	1.08673e+07	0.392204	38697.3	9.71401e+06	0.398366
PWY-7208	0.650145	0.0245216	0.618092	0.0233126	1.17e-06	9.51e-06	0.032053	0.0207928	0.0433132		49814.1	7.81624e+06	0.637315	56976.9	8.95796e+06	0.636047	58172.2	9.11574e+06	0.638151	58479.3	9.19534e+06	0.635967	69689	1.10732e+07	0.629348	63740.8	1.04674e+07	0.608949	71581.2	1.08401e+07	0.66034	71083.8	1.11165e+07	0.639447	63831.3	1.00711e+07	0.63381	68052	1.05985e+07	0.642089	57110	9.21051e+06	0.620053	67598.5	1.08673e+07	0.622034	62088.7	9.71401e+06	0.639166
PWY0-1241	0.257864	0.0447987	0.217735	0.0269686	1.31e-06	1.05e-05	0.0401289	0.025157	0.0551009		23053	7.81624e+06	0.294938	25558.4	8.95796e+06	0.285315	29552.8	9.11574e+06	0.324196	21953.8	9.19534e+06	0.238749	24295.7	1.10732e+07	0.219409	18760.7	1.04674e+07	0.179231	31072	1.08401e+07	0.286641	26759.2	1.11165e+07	0.240717	28228.1	1.00711e+07	0.28029	31033.6	1.05985e+07	0.29281	24522.4	9.21051e+06	0.266244	33350.8	1.08673e+07	0.30689	22732.9	9.71401e+06	0.234021
PWY-5178	0.0111626	0.00624577	0.0213372	0.00759768	1.46e-06	1.15e-05	-0.0101746	-0.0136932	-0.00665601		1718.65	7.81624e+06	0.0219882	1561.69	8.95796e+06	0.0174336	674.253	9.11574e+06	0.00739658	916.917	9.19534e+06	0.00997154	316.901	1.10732e+07	0.00286187	842.625	1.04674e+07	0.00805003	1480.18	1.08401e+07	0.0136548	935.596	1.11165e+07	0.00841632	706.643	1.00711e+07	0.00701657	1835.07	1.05985e+07	0.0173144	1492.27	9.21051e+06	0.0162019	1346.66	1.08673e+07	0.0123918	773.202	9.71401e+06	0.00795965
PWY-7354	4.19e-06	2.86e-05	0.000202494	0.000151255	2.01e-06	1.55e-05	-0.000198308	-0.000263806	-0.00013281		0	7.81624e+06	0	0	8.95796e+06	0	0	9.11574e+06	0	0	9.19534e+06	0	0	1.10732e+07	0	0	1.04674e+07	0	0	1.08401e+07	0	0	1.11165e+07	0	0	1.00711e+07	0	0	1.05985e+07	0	0	9.21051e+06	0	0	1.08673e+07	0	0	9.71401e+06	0
GLUCONEO-PWY	0.606558	0.0186048	0.582667	0.0179577	2.06e-06	1.56e-05	0.0238908	0.0152442	0.0325374		45391.5	7.81624e+06	0.580733	51819	8.95796e+06	0.578469	54238.9	9.11574e+06	0.595002	57250.4	9.19534e+06	0.622602	69879.5	1.10732e+07	0.631067	67523.9	1.04674e+07	0.645091	65640.1	1.08401e+07	0.605532	68345.3	1.11165e+07	0.614812	60323.2	1.00711e+07	0.598976	63155.2	1.05985e+07	0.595886	54871.8	9.21051e+06	0.595752	63729.9	1.08673e+07	0.586436	58344.6	9.71401e+06	0.600623
PWY-7398	0	0	0.000174951	0.000133963	2.17e-06	1.62e-05	-0.000174951	-0.000232736	-0.000117167		0	7.81624e+06	0	0	8.95796e+06	0	0	9.11574e+06	0	0	9.19534e+06	0	0	1.10732e+07	0	0	1.04674e+07	0	0	1.08401e+07	0	0	1.11165e+07	0	0	1.00711e+07	0	0	1.05985e+07	0	0	9.21051e+06	0	0	1.08673e+07	0	0	9.71401e+06	0
PWY-5676	0.184296	0.0226377	0.147919	0.0283089	2.88e-06	2.11e-05	0.0363762	0.023314	0.0494385		12012.9	7.81624e+06	0.153691	14533.7	8.95796e+06	0.162243	12967.3	9.11574e+06	0.142251	18110.8	9.19534e+06	0.196956	22162.4	1.10732e+07	0.200144	21543.6	1.04674e+07	0.205817	19902.7	1.08401e+07	0.183603	22423.2	1.11165e+07	0.201712	20916.8	1.00711e+07	0.207692	18746.9	1.05985e+07	0.176882	18352.1	9.21051e+06	0.199252	19365.6	1.08673e+07	0.1782	19977.3	9.71401e+06	0.205654
PWY-7111	0.963491	0.0423207	1.01592	0.0402424	3.04e-06	2.16e-05	-0.052433	-0.0718695	-0.0329964		70921.4	7.81624e+06	0.90736	82598.6	8.95796e+06	0.922069	83899.3	9.11574e+06	0.920379	86152.1	9.19534e+06	0.93691	104160	1.10732e+07	0.940652	112700	1.04674e+07	1.07668	99382.2	1.08401e+07	0.916805	107778	1.11165e+07	0.969534	97722.2	1.00711e+07	0.970327	102091	1.05985e+07	0.963258	93049.5	9.21051e+06	1.01025	103326	1.08673e+07	0.950794	92975.8	9.71401e+06	0.957131
PWY-7431	0.0802466	0.0216862	0.128591	0.0379444	3.01e-06	2.17e-05	-0.0483446	-0.065296	-0.0313931		6233.4	7.81624e+06	0.0797494	7159.87	8.95796e+06	0.0799274	7290.57	9.11574e+06	0.0799779	5808.9	9.19534e+06	0.0631723	5736.18	1.10732e+07	0.0518023	8124.35	1.04674e+07	0.077616	8264.24	1.08401e+07	0.0762379	7022.86	1.11165e+07	0.0631754	9128.41	1.00711e+07	0.0906401	8728.28	1.05985e+07	0.0823537	7844.14	9.21051e+06	0.0851652	9103.87	1.08673e+07	0.0837728	7853.6	9.71401e+06	0.0808481
PWY-6562	0.0497428	0.0166328	0.0308311	0.0143961	3.18e-06	2.22e-05	0.0189117	0.0118087	0.0260147		3686.64	7.81624e+06	0.0471664	4256.34	8.95796e+06	0.0475146	3303.77	9.11574e+06	0.0362424	3760.47	9.19534e+06	0.0408953	3053.66	1.10732e+07	0.027577	1827.97	1.04674e+07	0.0174636	6972.66	1.08401e+07	0.0643231	5835.59	1.11165e+07	0.052495	3450.31	1.00711e+07	0.0342596	5395.4	1.05985e+07	0.050907	4065.89	9.21051e+06	0.0441441	3497.65	1.08673e+07	0.032185	5782.82	9.71401e+06	0.0595308
PWY-7332	0.0800585	0.0261182	0.134341	0.0428792	3.35e-06	2.3e-05	-0.0542828	-0.0735284	-0.0350372		6673.13	7.81624e+06	0.0853752	7848.19	8.95796e+06	0.0876113	7161.78	9.11574e+06	0.0785651	7605.59	9.19534e+06	0.0827113	11135.9	1.10732e+07	0.100566	5468.22	1.04674e+07	0.0522407	7442.95	1.08401e+07	0.0686615	5295.59	1.11165e+07	0.0476374	5974.45	1.00711e+07	0.059323	7618.81	1.05985e+07	0.0718855	7932.07	9.21051e+06	0.0861198	6731.65	1.08673e+07	0.0619439	6466.71	9.71401e+06	0.066571
PWY-6339	0.0388415	0.0108028	0.0198633	0.0149806	3.45e-06	2.34e-05	0.0189782	0.0121496	0.0258068		2538.71	7.81624e+06	0.03248	3735.44	8.95796e+06	0.0416996	4057.85	9.11574e+06	0.0445148	3738.99	9.19534e+06	0.0406618	5077.43	1.10732e+07	0.0458532	5855.73	1.04674e+07	0.0559428	3793.83	1.08401e+07	0.0349982	4256.56	1.11165e+07	0.0382906	3738.45	1.00711e+07	0.0371207	4683.88	1.05985e+07	0.0441936	5303.08	9.21051e+06	0.0575765	4011.9	1.08673e+07	0.0369171	3833.87	9.71401e+06	0.0394674
P261-PWY	0.0212467	0.0102346	0.0331263	0.00919176	3.89e-06	2.59e-05	-0.0118797	-0.0163752	-0.00738408		2823.26	7.81624e+06	0.0361204	4039.28	8.95796e+06	0.0450915	2287.49	9.11574e+06	0.0250938	1787.11	9.19534e+06	0.019435	3304.44	1.10732e+07	0.0298417	1693.21	1.04674e+07	0.0161761	2570.22	1.08401e+07	0.0237104	1542.61	1.11165e+07	0.0138768	2104.54	1.00711e+07	0.0208969	2009.37	1.05985e+07	0.0189589	1367.47	9.21051e+06	0.0148468	3136.49	1.08673e+07	0.0288616	1457.71	9.71401e+06	0.0150063
HSERMETANA-PWY	0.449874	0.0203158	0.492761	0.0342613	3.98e-06	2.61e-05	-0.042887	-0.0582333	-0.0275407		34267	7.81624e+06	0.438407	40558.8	8.95796e+06	0.452768	43530.1	9.11574e+06	0.477527	40968.7	9.19534e+06	0.445538	53182.9	1.10732e+07	0.480284	50167.1	1.04674e+07	0.479272	47139.6	1.08401e+07	0.434864	47860.1	1.11165e+07	0.430534	46508.7	1.00711e+07	0.461806	46203.9	1.05985e+07	0.435946	41689.8	9.21051e+06	0.452633	47454.8	1.08673e+07	0.436674	43615.1	9.71401e+06	0.448992
PWY-6608	0.435927	0.0603098	0.374638	0.0466331	4.31e-06	2.79e-05	0.061288	0.0375746	0.0850014		30510.4	7.81624e+06	0.390346	34499.4	8.95796e+06	0.385125	29727.7	9.11574e+06	0.326114	49341.2	9.19534e+06	0.536589	63039.7	1.10732e+07	0.569299	59732.8	1.04674e+07	0.570658	47875.9	1.08401e+07	0.441658	52020.8	1.11165e+07	0.467962	40293.9	1.00711e+07	0.400096	43229.2	1.05985e+07	0.407879	38558.9	9.21051e+06	0.41864	45687.4	1.08673e+07	0.42041	47250.3	9.71401e+06	0.486413
PWY-181	0.329529	0.02528	0.301182	0.0221104	4.73e-06	3.02e-05	0.0283475	0.0174659	0.039229		25441.7	7.81624e+06	0.325498	31087	8.95796e+06	0.347032	32170.1	9.11574e+06	0.352907	31479.8	9.19534e+06	0.342345	38926.8	1.10732e+07	0.35154	32521.7	1.04674e+07	0.310697	36711.3	1.08401e+07	0.338663	38945.9	1.11165e+07	0.350345	35032.2	1.00711e+07	0.34785	36343.3	1.05985e+07	0.342909	32946.3	9.21051e+06	0.357704	38778.9	1.08673e+07	0.356839	34172.8	9.71401e+06	0.351789
DAPLYSINESYN-PWY	0.544275	0.0139311	0.568915	0.0198896	4.86e-06	3.06e-05	-0.0246405	-0.0336794	-0.0156017		41513	7.81624e+06	0.531113	47715.6	8.95796e+06	0.532661	49769	9.11574e+06	0.545968	50704	9.19534e+06	0.55141	62665.1	1.10732e+07	0.565915	60465.8	1.04674e+07	0.57766	59001	1.08401e+07	0.544287	60580.3	1.11165e+07	0.544961	55632.1	1.00711e+07	0.552396	56651.1	1.05985e+07	0.534518	50489.8	9.21051e+06	0.548176	58454.6	1.08673e+07	0.537893	52778.7	9.71401e+06	0.543325
GLYOXYLATE-BYPASS	0.408578	0.0300683	0.454766	0.0372566	5.17e-06	3.2e-05	-0.0461884	-0.0633999	-0.0289768		29491.4	7.81624e+06	0.37731	36517.2	8.95796e+06	0.407651	37062.7	9.11574e+06	0.40658	39127.1	9.19534e+06	0.425511	49119.6	1.10732e+07	0.443589	50984	1.04674e+07	0.487077	44039.1	1.08401e+07	0.406263	47810.3	1.11165e+07	0.430085	41822.4	1.00711e+07	0.415273	42213.4	1.05985e+07	0.398295	39990.2	9.21051e+06	0.43418	46012.7	1.08673e+07	0.423404	38679	9.71401e+06	0.398178
PWY0-1296	0.247992	0.0481937	0.196659	0.0406913	6.78e-06	4.14e-05	0.0513334	0.031132	0.0715348		15391.8	7.81624e+06	0.196921	19312.4	8.95796e+06	0.215589	14134.3	9.11574e+06	0.155054	29138.9	9.19534e+06	0.316888	39071.1	1.10732e+07	0.352843	37175.7	1.04674e+07	0.355158	26254.8	1.08401e+07	0.242201	30607	1.11165e+07	0.275331	22128.4	1.00711e+07	0.219723	22660	1.05985e+07	0.213803	21469.1	9.21051e+06	0.233093	23847.6	1.08673e+07	0.219443	25421.2	9.71401e+06	0.261697
PWY-6353	0.421126	0.0482332	0.363162	0.0470499	7.44e-06	4.49e-05	0.0579636	0.0353577	0.0805696		29691.8	7.81624e+06	0.379873	32927.3	8.95796e+06	0.367575	28452	9.11574e+06	0.31212	45437.7	9.19534e+06	0.494138	57784	1.10732e+07	0.521836	56719.5	1.04674e+07	0.54187	44994.8	1.08401e+07	0.415079	50121	1.11165e+07	0.450872	38365.6	1.00711e+07	0.380949	42994	1.05985e+07	0.40566	38179.8	9.21051e+06	0.414525	43380.4	1.08673e+07	0.399182	45515.2	9.71401e+06	0.468552
PWY-7392	0.381238	0.0221847	0.338749	0.0355155	7.99e-06	4.75e-05	0.0424888	0.0265163	0.0584613		28492.8	7.81624e+06	0.364533	31942.5	8.95796e+06	0.356582	31234.9	9.11574e+06	0.342648	36543.6	9.19534e+06	0.397415	42580.4	1.10732e+07	0.384535	38936.1	1.04674e+07	0.371976	41287.3	1.08401e+07	0.380877	42158.9	1.11165e+07	0.379248	35632.6	1.00711e+07	0.353812	38776.8	1.05985e+07	0.36587	33924.7	9.21051e+06	0.368326	38139.7	1.08673e+07	0.350957	37751.1	9.71401e+06	0.388625
NAGLIPASYN-PWY	0.515733	0.0239472	0.47121	0.0372894	8.29e-06	4.8e-05	0.0445228	0.0277135	0.0613321		38384.1	7.81624e+06	0.491081	44185.5	8.95796e+06	0.493254	47512.8	9.11574e+06	0.521218	46953.3	9.19534e+06	0.51062	57769.3	1.10732e+07	0.521703	52956.4	1.04674e+07	0.50592	55681.3	1.08401e+07	0.513662	56087.4	1.11165e+07	0.504543	51351.9	1.00711e+07	0.509896	53879.7	1.05985e+07	0.508369	44916.8	9.21051e+06	0.487669	55115.8	1.08673e+07	0.507169	51240.3	9.71401e+06	0.527488
P221-PWY	0.47497	0.104027	0.328781	0.121255	8.41e-06	4.8e-05	0.146189	0.0896939	0.202684		23155.9	7.81624e+06	0.296254	35949.8	8.95796e+06	0.401317	28973.9	9.11574e+06	0.317845	55525.2	9.19534e+06	0.603841	76169.4	1.10732e+07	0.68787	76714.8	1.04674e+07	0.732895	51498	1.08401e+07	0.475071	60176	1.11165e+07	0.541324	38911.3	1.00711e+07	0.386367	42143.3	1.05985e+07	0.397633	41809.2	9.21051e+06	0.453929	39729.4	1.08673e+07	0.365586	50481.5	9.71401e+06	0.519677
PWY-6507	0.0759446	0.0287285	0.0512183	0.0187712	8.25e-06	4.84e-05	0.0247263	0.0146345	0.034818		6061.55	7.81624e+06	0.0775508	5650.23	8.95796e+06	0.0630749	4020.81	9.11574e+06	0.0441084	6932.25	9.19534e+06	0.0753887	8193.48	1.10732e+07	0.0739936	7129.74	1.04674e+07	0.0681141	9311.11	1.08401e+07	0.0858954	9727.07	1.11165e+07	0.0875015	7865.72	1.00711e+07	0.0781022	6458.89	1.05985e+07	0.0609413	5691.83	9.21051e+06	0.0617972	6608.71	1.08673e+07	0.0608126	14518.9	9.71401e+06	0.149463
GLYCOLYSIS	0.500298	0.034191	0.473676	0.0195133	9.61e-06	5.42e-05	0.0266224	0.0155397	0.0377051		41665.6	7.81624e+06	0.533064	46807.9	8.95796e+06	0.522529	51266.5	9.11574e+06	0.562395	46255.7	9.19534e+06	0.503034	53311.1	1.10732e+07	0.481441	44932.8	1.04674e+07	0.429266	55991.7	1.08401e+07	0.516526	55712	1.11165e+07	0.501167	50567.1	1.00711e+07	0.502103	56354.3	1.05985e+07	0.531718	46370.5	9.21051e+06	0.503453	56998.5	1.08673e+07	0.524494	50062.6	9.71401e+06	0.515364
PWY-5345	0.502187	0.0166478	0.52977	0.0233115	9.89e-06	5.51e-05	-0.0275827	-0.0381978	-0.0169675		38427.9	7.81624e+06	0.491641	45424	8.95796e+06	0.50708	48183.4	9.11574e+06	0.528574	44335.3	9.19534e+06	0.482149	53412.1	1.10732e+07	0.482354	50190.3	1.04674e+07	0.479493	55027.5	1.08401e+07	0.507631	55195.6	1.11165e+07	0.496521	50778	1.00711e+07	0.504197	52753.1	1.05985e+07	0.49774	46006.9	9.21051e+06	0.499504	54581.1	1.08673e+07	0.50225	50112.1	9.71401e+06	0.515874
PWY-5677	0.0128098	0.00446929	0.00800833	0.00399233	1.3e-05	7.13e-05	0.00480145	0.00284642	0.00675648		2234.01	7.81624e+06	0.0285816	2294.3	8.95796e+06	0.0256119	1340.98	9.11574e+06	0.0147106	1387.58	9.19534e+06	0.01509	781.315	1.10732e+07	0.0070559	796.312	1.04674e+07	0.00760758	1833.19	1.08401e+07	0.0169113	1374.54	1.11165e+07	0.0123649	1496.42	1.00711e+07	0.0148587	1344.01	1.05985e+07	0.0126811	1115.88	9.21051e+06	0.0121153	1980.56	1.08673e+07	0.0182249	1118.13	9.71401e+06	0.0115105
PWY-7663	0.985876	0.0364154	1.034	0.0411486	1.38e-05	7.51e-05	-0.0481227	-0.0673848	-0.0288606		71796.5	7.81624e+06	0.918556	83092.2	8.95796e+06	0.927579	86607.7	9.11574e+06	0.95009	90587.2	9.19534e+06	0.985143	111321	1.10732e+07	1.00532	114148	1.04674e+07	1.09051	103753	1.08401e+07	0.957129	109191	1.11165e+07	0.982248	100109	1.00711e+07	0.994027	102394	1.05985e+07	0.966111	90660.2	9.21051e+06	0.984313	105974	1.08673e+07	0.975166	97434.1	9.71401e+06	1.00303
P122-PWY	0.06101	0.0276823	0.111785	0.0445222	1.6e-05	8.49e-05	-0.0507749	-0.0707905	-0.0307593		6519.45	7.81624e+06	0.083409	5986.09	8.95796e+06	0.0668242	3754.43	9.11574e+06	0.0411862	3661.95	9.19534e+06	0.0398239	1392.21	1.10732e+07	0.0125727	2011.94	1.04674e+07	0.0192211	4619.89	1.08401e+07	0.0426187	8407.98	1.11165e+07	0.0756354	4973.73	1.00711e+07	0.0493864	9691.02	1.05985e+07	0.0914373	6099.09	9.21051e+06	0.0662189	6484.57	1.08673e+07	0.0596703	4263.1	9.71401e+06	0.043886
PWY-7237	0.162095	0.0570419	0.117239	0.0345852	1.6e-05	8.58e-05	0.0448558	0.0257117	0.064		7623.36	7.81624e+06	0.0975323	8508.29	8.95796e+06	0.0949802	7029.54	9.11574e+06	0.0771143	25348.2	9.19534e+06	0.275664	36123.4	1.10732e+07	0.326223	35114.7	1.04674e+07	0.335469	16006.4	1.08401e+07	0.14766	23626.5	1.11165e+07	0.212536	11806.6	1.00711e+07	0.117233	13395.4	1.05985e+07	0.126389	15201.3	9.21051e+06	0.165043	12988.1	1.08673e+07	0.119515	15392.8	9.71401e+06	0.15846
PWY-5941	0.0264804	0.0112437	0.0530055	0.0234678	1.72e-05	8.99e-05	-0.0265252	-0.0369019	-0.0161484		2641.06	7.81624e+06	0.0337894	3237.53	8.95796e+06	0.0361414	1456.11	9.11574e+06	0.0159736	1536.53	9.19534e+06	0.0167098	1919.41	1.10732e+07	0.0173338	1648.45	1.04674e+07	0.0157485	2726.24	1.08401e+07	0.0251497	2752.59	1.11165e+07	0.0247614	2188.86	1.00711e+07	0.0217342	4938.03	1.05985e+07	0.0465916	3670.33	9.21051e+06	0.0398494	3946.26	1.08673e+07	0.0363131	1666.62	9.71401e+06	0.0171569
PWY-7446	0.000303168	0.00049298	4.69e-05	8.12e-05	1.95e-05	0.000100919	0.00025631	0.000143132	0.000369488		117.274	7.81624e+06	0.00150039	298.48	8.95796e+06	0.00333201	10.9664	9.11574e+06	0.000120302	58.1318	9.19534e+06	0.000632188	86.2408	1.10732e+07	0.000778823	4.2492	1.04674e+07	4.06e-05	88.3894	1.08401e+07	0.000815396	12.3362	1.11165e+07	0.000110972	7.1511	1.00711e+07	7.1e-05	25.1363	1.05985e+07	0.000237168	14.4623	9.21051e+06	0.00015702	106.841	1.08673e+07	0.000983137	43.0757	9.71401e+06	0.000443439
PWY-6210	0.0149575	0.00499172	0.0207796	0.00505036	1.98e-05	0.00010139	-0.00582214	-0.0082315	-0.00341278		1664.72	7.81624e+06	0.0212982	1826.33	8.95796e+06	0.0203877	1494.34	9.11574e+06	0.016393	1488.88	9.19534e+06	0.0161917	1610.47	1.10732e+07	0.0145438	1110.57	1.04674e+07	0.0106098	2217.6	1.08401e+07	0.0204574	1925.34	1.11165e+07	0.0173197	1979.12	1.00711e+07	0.0196515	2356.05	1.05985e+07	0.0222299	1586.77	9.21051e+06	0.0172278	2219.15	1.08673e+07	0.0204203	1447.11	9.71401e+06	0.0148971
POLYAMSYN-PWY	0.192924	0.0270656	0.156062	0.0325118	2.06e-05	0.000103083	0.0368619	0.0217791	0.0519447		16277.9	7.81624e+06	0.208257	20231.8	8.95796e+06	0.225853	22278.7	9.11574e+06	0.244398	16062.6	9.19534e+06	0.174682	18020.8	1.10732e+07	0.162743	14619.5	1.04674e+07	0.139668	22266.8	1.08401e+07	0.205412	20349.6	1.11165e+07	0.183059	18890.1	1.00711e+07	0.187568	22014.1	1.05985e+07	0.207709	19578.1	9.21051e+06	0.212562	23237	1.08673e+07	0.213824	19219.8	9.71401e+06	0.197856
PWY-5088	0.000187043	0.000334752	0.0013418	0.00103744	2.05e-05	0.000103704	-0.00115476	-0.00160734	-0.000702168		89.2129	7.81624e+06	0.00114138	216.6	8.95796e+06	0.00241796	24.8212	9.11574e+06	0.00027229	39.1699	9.19534e+06	0.000425976	0	1.10732e+07	0	2.9999	1.04674e+07	2.87e-05	62.1128	1.08401e+07	0.000572993	4.5632	1.11165e+07	4.1e-05	26.4532	1.00711e+07	0.000262666	53.0807	1.05985e+07	0.00050083	2.9308	9.21051e+06	3.18e-05	58.0573	1.08673e+07	0.000534237	23.2126	9.71401e+06	0.00023896
PWY-5918	0.462928	0.0245063	0.442849	0.0161576	2.11e-05	0.000104226	0.0200787	0.011421	0.0287364		37322.4	7.81624e+06	0.477498	42310.2	8.95796e+06	0.472319	46466.1	9.11574e+06	0.509735	40348.5	9.19534e+06	0.438793	47557.1	1.10732e+07	0.429479	38886.2	1.04674e+07	0.3715	51681.7	1.08401e+07	0.476765	49650.3	1.11165e+07	0.446638	45514	1.00711e+07	0.451928	50595.4	1.05985e+07	0.477381	42077.3	9.21051e+06	0.456841	51154.5	1.08673e+07	0.470718	45646.3	9.71401e+06	0.469902
PWY-6590	0.0480991	0.0398646	0.0222323	0.0178171	2.21e-05	0.000107826	0.0258668	0.0144147	0.0373189		7675.36	7.81624e+06	0.0981976	10276.3	8.95796e+06	0.114717	2391.32	9.11574e+06	0.0262328	7019.98	9.19534e+06	0.0763428	9849.49	1.10732e+07	0.0889487	2335.59	1.04674e+07	0.0223131	9109.6	1.08401e+07	0.0840365	4941.27	1.11165e+07	0.04445	6683.42	1.00711e+07	0.0663626	4164.85	1.05985e+07	0.0392964	2961.36	9.21051e+06	0.032152	9450	1.08673e+07	0.0869579	5474.8	9.71401e+06	0.0563598
PWY0-1298	0.155738	0.0315692	0.131197	0.0194066	2.25e-05	0.000108957	0.0245409	0.0138586	0.0352232		11495.6	7.81624e+06	0.147073	13455.6	8.95796e+06	0.150208	10121.1	9.11574e+06	0.111029	14127.2	9.19534e+06	0.153634	17730.4	1.10732e+07	0.160119	9545.41	1.04674e+07	0.0911922	18465	1.08401e+07	0.17034	17213.5	1.11165e+07	0.154847	14456.7	1.00711e+07	0.143547	13819.7	1.05985e+07	0.130393	11911.8	9.21051e+06	0.129329	15014.8	1.08673e+07	0.138164	20988.3	9.71401e+06	0.216063
CENTFERM-PWY	0.0396276	0.0350073	0.0177311	0.0145943	2.43e-05	0.000116086	0.0218965	0.0121233	0.0316696		6450.18	7.81624e+06	0.0825228	8698.13	8.95796e+06	0.0970994	1903.71	9.11574e+06	0.0208838	5761.97	9.19534e+06	0.0626618	8130.97	1.10732e+07	0.0734291	1844.16	1.04674e+07	0.0176182	7549.53	1.08401e+07	0.0696447	3963.6	1.11165e+07	0.0356553	5458.47	1.00711e+07	0.0541996	3340.72	1.05985e+07	0.0315206	2360.34	9.21051e+06	0.0256266	7855.39	1.08673e+07	0.0722844	4426.94	9.71401e+06	0.0455727
ARG+POLYAMINE-SYN	0.277743	0.0268964	0.235774	0.0378024	2.48e-05	0.000117491	0.0419691	0.0247621	0.0591761		22699.9	7.81624e+06	0.290419	27487.7	8.95796e+06	0.306852	29492.8	9.11574e+06	0.323537	24054	9.19534e+06	0.261589	27435.2	1.10732e+07	0.247762	23205.2	1.04674e+07	0.221691	31697.2	1.08401e+07	0.292408	30040.4	1.11165e+07	0.270234	27317	1.00711e+07	0.271243	31007.3	1.05985e+07	0.292563	27218.7	9.21051e+06	0.295518	32398	1.08673e+07	0.298123	27583	9.71401e+06	0.28395
PWY-5647	0.0196692	0.00617702	0.0292259	0.00862526	2.56e-05	0.000118752	-0.00955673	-0.0134855	-0.00562797		1979.35	7.81624e+06	0.0253236	2046.33	8.95796e+06	0.0228437	1835.83	9.11574e+06	0.0201391	2284.07	9.19534e+06	0.0248395	4420.26	1.10732e+07	0.0399185	1563.18	1.04674e+07	0.0149339	3182.32	1.08401e+07	0.029357	2202.2	1.11165e+07	0.0198102	2436.64	1.00711e+07	0.0241945	2790.36	1.05985e+07	0.0263278	1979.23	9.21051e+06	0.0214888	2659.59	1.08673e+07	0.0244732	1987.69	9.71401e+06	0.0204621
PWY0-1297	0.23573	0.0425676	0.193404	0.0365306	2.54e-05	0.000118898	0.0423264	0.0242645	0.0603882		14421.2	7.81624e+06	0.184503	18183.1	8.95796e+06	0.202983	13330.7	9.11574e+06	0.146238	26828.1	9.19534e+06	0.291757	35956	1.10732e+07	0.324711	34934.1	1.04674e+07	0.333744	24484.9	1.08401e+07	0.225874	29037.5	1.11165e+07	0.261211	21248.3	1.00711e+07	0.210984	21492.1	1.05985e+07	0.202784	20443.4	9.21051e+06	0.221957	22328	1.08673e+07	0.205459	23926	9.71401e+06	0.246304
PWY-6383	0.018986	0.0166908	0.0317464	0.0101433	2.61e-05	0.000119549	-0.0127604	-0.0183698	-0.00715108		1454.61	7.81624e+06	0.0186101	1764.16	8.95796e+06	0.0196938	845.966	9.11574e+06	0.00928028	1140.19	9.19534e+06	0.0123996	786.345	1.10732e+07	0.00710132	1919.91	1.04674e+07	0.0183418	1209.91	1.08401e+07	0.0111615	1256.01	1.11165e+07	0.0112987	1243.49	1.00711e+07	0.0123472	2057.04	1.05985e+07	0.0194087	2451.73	9.21051e+06	0.0266189	1267.28	1.08673e+07	0.0116614	1106.65	9.71401e+06	0.0113923
PWY-5654	0.0211725	0.00695549	0.0318284	0.00969584	2.87e-05	0.000129071	-0.0106559	-0.0150731	-0.00623874		1925.28	7.81624e+06	0.0246318	2073.9	8.95796e+06	0.0231515	1848.46	9.11574e+06	0.0202776	2251.6	9.19534e+06	0.0244863	4364.29	1.10732e+07	0.039413	1581.9	1.04674e+07	0.0151127	3176.39	1.08401e+07	0.0293023	2215.68	1.11165e+07	0.0199316	2959.73	1.00711e+07	0.0293885	3143.63	1.05985e+07	0.029661	2217.89	9.21051e+06	0.02408	2978.95	1.08673e+07	0.027412	1980.26	9.71401e+06	0.0203856
PWY0-41	0.00072003	0.00102679	0.00265447	0.00177183	2.87e-05	0.000130179	-0.00193444	-0.00272676	-0.00114212		239.902	7.81624e+06	0.00306927	208.617	8.95796e+06	0.00232885	32.4233	9.11574e+06	0.000355685	35.1745	9.19534e+06	0.000382525	6.4957	1.10732e+07	5.87e-05	2.9935	1.04674e+07	2.86e-05	162.538	1.08401e+07	0.00149942	5.3865	1.11165e+07	4.85e-05	13.2065	1.00711e+07	0.000131133	135.995	1.05985e+07	0.00128315	33.128	9.21051e+06	0.000359676	296.793	1.08673e+07	0.00273106	45.6034	9.71401e+06	0.00046946
PWY-2942	0.624287	0.0114295	0.64534	0.0194469	3.23e-05	0.000143635	-0.0210528	-0.0297578	-0.0123478		48504.3	7.81624e+06	0.620558	55159.1	8.95796e+06	0.615755	57238.7	9.11574e+06	0.627911	56102.5	9.19534e+06	0.610119	67870.5	1.10732e+07	0.612924	63886.1	1.04674e+07	0.610337	67741.4	1.08401e+07	0.624917	68080.1	1.11165e+07	0.612426	62734.3	1.00711e+07	0.622917	65820.7	1.05985e+07	0.621036	56396.1	9.21051e+06	0.612302	67883.9	1.08673e+07	0.62466	59092.1	9.71401e+06	0.608318
PWY-6107	0.00208463	0.00197746	0.00622594	0.00384192	3.3e-05	0.000145355	-0.00414131	-0.00584649	-0.00243612		177.114	7.81624e+06	0.00226598	299.812	8.95796e+06	0.00334687	470.01	9.11574e+06	0.00515603	64.4264	9.19534e+06	0.000700642	49.4673	1.10732e+07	0.000446729	167.709	1.04674e+07	0.00160221	390.79	1.08401e+07	0.00360505	482.1	1.11165e+07	0.00433681	249	1.00711e+07	0.00247243	260.858	1.05985e+07	0.00246126	340.968	9.21051e+06	0.00370194	544.3	1.08673e+07	0.00500859	171.906	9.71401e+06	0.00176967
PWY-6895	0.165739	0.0570839	0.259426	0.0864696	3.35e-05	0.000145777	-0.0936865	-0.13276	-0.0546127		13305.6	7.81624e+06	0.17023	19541.1	8.95796e+06	0.218142	11792.7	9.11574e+06	0.129367	18789.4	9.19534e+06	0.204336	29292.5	1.10732e+07	0.264534	10204.9	1.04674e+07	0.0974927	24084.7	1.08401e+07	0.222183	21514	1.11165e+07	0.193533	18192.5	1.00711e+07	0.180641	18290.8	1.05985e+07	0.172578	12222.3	9.21051e+06	0.1327	25603.8	1.08673e+07	0.235603	14487.5	9.71401e+06	0.14914
PWY-7316	2.34e-05	4.83e-05	0	0	3.5e-05	0.000151026	2.34e-05	1.28e-05	3.4e-05		0	7.81624e+06	0	0	8.95796e+06	0	0	9.11574e+06	0	12.9983	9.19534e+06	0.000141357	0	1.10732e+07	0	0	1.04674e+07	0	0	1.08401e+07	0	0	1.11165e+07	0	0	1.00711e+07	0	7.9995	1.05985e+07	7.55e-05	0	9.21051e+06	0	0	1.08673e+07	0	0	9.71401e+06	0
SALVADEHYPOX-PWY	0.452354	0.0588334	0.398881	0.0472174	4.27e-05	0.000182617	0.0534731	0.0297147	0.0772315		31468.5	7.81624e+06	0.402604	35508.1	8.95796e+06	0.396386	31414.2	9.11574e+06	0.344615	50272.3	9.19534e+06	0.546715	64081.3	1.10732e+07	0.578705	63765.6	1.04674e+07	0.609185	48551.1	1.08401e+07	0.447886	53931.7	1.11165e+07	0.485151	42912.3	1.00711e+07	0.426095	45315.2	1.05985e+07	0.427561	41142.2	9.21051e+06	0.446688	47929.3	1.08673e+07	0.44104	49418.6	9.71401e+06	0.508735
HEXITOLDEGSUPER-PWY	0.00579439	0.00629314	0.0212418	0.0147541	4.67e-05	0.000197623	-0.0154474	-0.021938	-0.00895674		1569.7	7.81624e+06	0.0200825	1965.14	8.95796e+06	0.0219374	422.486	9.11574e+06	0.00463469	501.823	9.19534e+06	0.00545736	826.846	1.10732e+07	0.00746708	85.4292	1.04674e+07	0.000816149	808.429	1.08401e+07	0.00745779	280.094	1.11165e+07	0.00251963	418.521	1.00711e+07	0.00415568	578.404	1.05985e+07	0.00545739	758.062	9.21051e+06	0.00823041	1643.03	1.08673e+07	0.015119	345.377	9.71401e+06	0.00355545
PWY490-3	0.0382783	0.032537	0.0204875	0.0104909	5.08e-05	0.000212742	0.0177909	0.00944844	0.0261333		2173.13	7.81624e+06	0.0278027	3509.66	8.95796e+06	0.0391792	1201.83	9.11574e+06	0.0131841	1298.08	9.19534e+06	0.0141167	841.258	1.10732e+07	0.00759723	936.283	1.04674e+07	0.00894479	2147.32	1.08401e+07	0.0198091	4930.43	1.11165e+07	0.0443526	1594.36	1.00711e+07	0.0158311	3955.09	1.05985e+07	0.0373173	1855.3	9.21051e+06	0.0201432	2687.82	1.08673e+07	0.024733	9530.99	9.71401e+06	0.0981159
P461-PWY	0.00363579	0.00494502	0.0237953	0.0195687	5.5e-05	0.000228227	-0.0201595	-0.0286592	-0.0116597		949.36	7.81624e+06	0.012146	1522.44	8.95796e+06	0.0169954	125.474	9.11574e+06	0.00137645	438.391	9.19534e+06	0.00476754	756.965	1.10732e+07	0.00683599	34.7518	1.04674e+07	0.000332002	325.066	1.08401e+07	0.00299875	101.153	1.11165e+07	0.000909943	154.266	1.00711e+07	0.00153178	196.216	1.05985e+07	0.00185135	625.664	9.21051e+06	0.00679294	2400.66	1.08673e+07	0.0220906	123.762	9.71401e+06	0.00127406
PWY-6121	0.628552	0.0147184	0.654132	0.0250061	6.79e-05	0.000279184	-0.0255792	-0.0367739	-0.0143846		48885.8	7.81624e+06	0.625439	54754.5	8.95796e+06	0.611238	58474.6	9.11574e+06	0.641469	56742.2	9.19534e+06	0.617075	67813.9	1.10732e+07	0.612414	65345.3	1.04674e+07	0.624277	67889.1	1.08401e+07	0.62628	68928.5	1.11165e+07	0.620058	63034.6	1.00711e+07	0.625899	66791.3	1.05985e+07	0.630193	56272.5	9.21051e+06	0.61096	66450.9	1.08673e+07	0.611474	59997.4	9.71401e+06	0.617638
ENTBACSYN-PWY	0.0255707	0.020137	0.04269	0.0155083	7e-05	0.000282702	-0.0171192	-0.0250146	-0.0092239		4376.15	7.81624e+06	0.055988	5020.47	8.95796e+06	0.0560447	1896.77	9.11574e+06	0.0208077	2198.4	9.19534e+06	0.0239078	3079.71	1.10732e+07	0.0278122	2155.97	1.04674e+07	0.0205971	1659.49	1.08401e+07	0.0153089	1051.99	1.11165e+07	0.00946339	1244.19	1.00711e+07	0.0123541	2695.75	1.05985e+07	0.0254351	3106.3	9.21051e+06	0.0337256	4020.76	1.08673e+07	0.0369986	1802.6	9.71401e+06	0.0185567
GALACT-GLUCUROCAT-PWY	0.0558004	0.0172162	0.0371958	0.0176498	6.96e-05	0.000283648	0.0186046	0.0102051	0.027004		4514.05	7.81624e+06	0.0577522	6400.69	8.95796e+06	0.0714525	3446.91	9.11574e+06	0.0378127	4047.58	9.19534e+06	0.0440177	6114.67	1.10732e+07	0.0552203	3152.71	1.04674e+07	0.0301195	6113.24	1.08401e+07	0.0563949	6206.5	1.11165e+07	0.0558316	5484.78	1.00711e+07	0.0544608	4425.65	1.05985e+07	0.0417572	2831.51	9.21051e+06	0.0307422	6453.6	1.08673e+07	0.0593853	5705.51	9.71401e+06	0.0587349
PWY-7315	0.0513143	0.0238269	0.0912207	0.0391715	7.24e-05	0.000289748	-0.0399064	-0.0574859	-0.0223269		3491.54	7.81624e+06	0.0446704	4208.13	8.95796e+06	0.0469765	4819.89	9.11574e+06	0.0528744	2813.73	9.19534e+06	0.0305995	3081.11	1.10732e+07	0.0278249	4846.54	1.04674e+07	0.0463015	3923.42	1.08401e+07	0.0361937	6477.78	1.11165e+07	0.058272	5034.49	1.00711e+07	0.0499897	5781.73	1.05985e+07	0.0545521	3116.95	9.21051e+06	0.0338413	5500.38	1.08673e+07	0.0506139	3188.58	9.71401e+06	0.0328245
PWY-7046	0.00217651	0.00122062	0.0046038	0.00239837	7.42e-05	0.000294097	-0.00242729	-0.00349111	-0.00136348		253.891	7.81624e+06	0.00324825	82.0846	8.95796e+06	0.000916331	662.996	9.11574e+06	0.00727309	134.141	9.19534e+06	0.00145879	60.2081	1.10732e+07	0.000543727	326.798	1.04674e+07	0.00312207	157.082	1.08401e+07	0.00144908	135.267	1.11165e+07	0.00121682	278.652	1.00711e+07	0.00276686	298.822	1.05985e+07	0.00281946	252.96	9.21051e+06	0.00274643	457.067	1.08673e+07	0.00420588	85.1534	9.71401e+06	0.000876604
P124-PWY	0.0749296	0.0414438	0.134279	0.058312	7.96e-05	0.000309949	-0.0593491	-0.0858887	-0.0328094		7381.29	7.81624e+06	0.0944353	6806.22	8.95796e+06	0.0759796	4254.61	9.11574e+06	0.0466732	4150.23	9.19534e+06	0.0451341	1587.95	1.10732e+07	0.0143405	2288.18	1.04674e+07	0.0218602	5240.62	1.08401e+07	0.048345	9427.57	1.11165e+07	0.0848073	5656.06	1.00711e+07	0.0561616	10937.2	1.05985e+07	0.103196	6896.73	9.21051e+06	0.074879	7377.3	1.08673e+07	0.0678851	4855.31	9.71401e+06	0.0499825
PWY-7616	0.00759135	0.0040269	0.0127051	0.00498381	7.93e-05	0.00031144	-0.00511371	-0.00741645	-0.00281097		567.362	7.81624e+06	0.00725876	1155.07	8.95796e+06	0.0128944	603.217	9.11574e+06	0.00661732	546.347	9.19534e+06	0.00594156	451.616	1.10732e+07	0.00407845	962.987	1.04674e+07	0.00919991	807.377	1.08401e+07	0.00744809	640.114	1.11165e+07	0.00575825	461.515	1.00711e+07	0.00458259	947.248	1.05985e+07	0.00893753	1100.08	9.21051e+06	0.0119437	1166.72	1.08673e+07	0.010736	664.162	9.71401e+06	0.00683715
PWY-7185	0.000157402	0.000310738	1.04e-05	4.97e-05	8.67e-05	0.00033444	0.000147035	7.59e-05	0.000218202		0	7.81624e+06	0	128.11	8.95796e+06	0.00143012	0	9.11574e+06	0	49.4697	9.19534e+06	0.000537987	0	1.10732e+07	0	51.3044	1.04674e+07	0.000490137	0	1.08401e+07	0	0	1.11165e+07	0	0	1.00711e+07	0	0	1.05985e+07	0	27.2905	9.21051e+06	0.000296298	0	1.08673e+07	0	0	9.71401e+06	0
RUMP-PWY	0.0462565	0.0333172	0.092689	0.0461585	9.33e-05	0.000357119	-0.0464326	-0.0674751	-0.02539		3498.9	7.81624e+06	0.0447645	2710.02	8.95796e+06	0.0302526	3208.16	9.11574e+06	0.0351936	1946.5	9.19534e+06	0.0211684	1814.34	1.10732e+07	0.0163849	3899.85	1.04674e+07	0.0372573	3146.02	1.08401e+07	0.0290222	4110	1.11165e+07	0.0369722	6237.08	1.00711e+07	0.0619307	4316.38	1.05985e+07	0.0407262	3298.22	9.21051e+06	0.0358094	4273.09	1.08673e+07	0.0393205	2729.79	9.71401e+06	0.0281016
ALL-CHORISMATE-PWY	0.0758916	0.0259267	0.0930417	0.0144432	0.000102669	0.000389435	-0.01715	-0.0254424	-0.00885769		9916.2	7.81624e+06	0.126867	11002.5	8.95796e+06	0.122823	6860.67	9.11574e+06	0.0752618	6404.43	9.19534e+06	0.0696486	7541.94	1.10732e+07	0.0681097	5023.9	1.04674e+07	0.0479959	6763.46	1.08401e+07	0.0623932	5128.16	1.11165e+07	0.0461312	5470.29	1.00711e+07	0.0543169	8562.69	1.05985e+07	0.0807913	8090.33	9.21051e+06	0.0878381	11604.9	1.08673e+07	0.106787	6721.39	9.71401e+06	0.0691928
PWY-1861	0.0626075	0.0457454	0.125191	0.0628533	0.000106754	0.000401467	-0.0625834	-0.0912624	-0.0339043		4725.47	7.81624e+06	0.0604571	3651.69	8.95796e+06	0.0407648	4302.52	9.11574e+06	0.0471988	2619.96	9.19534e+06	0.0284922	2434.86	1.10732e+07	0.0219887	5270.02	1.04674e+07	0.0503472	4224.73	1.08401e+07	0.0389733	5512.51	1.11165e+07	0.0495887	8479.05	1.00711e+07	0.0841922	5792.08	1.05985e+07	0.0546498	4424.85	9.21051e+06	0.0480413	5738.06	1.08673e+07	0.052801	3657.63	9.71401e+06	0.0376531
AST-PWY	0.0318152	0.0111967	0.0541099	0.0228156	0.000112912	0.00041749	-0.0222947	-0.0323951	-0.0121942		2907.48	7.81624e+06	0.0371979	4226.34	8.95796e+06	0.0471798	2412.67	9.11574e+06	0.0264671	4141.43	9.19534e+06	0.0450384	6799.86	1.10732e+07	0.0614081	3025.11	1.04674e+07	0.0289004	5371.37	1.08401e+07	0.0495511	4213.82	1.11165e+07	0.0379061	3636.66	1.00711e+07	0.03611	3702.29	1.05985e+07	0.0349321	3582.65	9.21051e+06	0.0388974	5086.28	1.08673e+07	0.0468034	3260.69	9.71401e+06	0.0335669
PWY-6713	0.000128605	0.000388265	0.000696424	0.000574695	0.000111982	0.000417559	-0.000567819	-0.000828068	-0.00030757		78.4174	7.81624e+06	0.00100326	26.6874	8.95796e+06	0.000297918	9.4014	9.11574e+06	0.000103134	7.6662	9.19534e+06	8.34e-05	5.3019	1.10732e+07	4.79e-05	2.4896	1.04674e+07	2.38e-05	9.7752	1.08401e+07	9.02e-05	4.4559	1.11165e+07	4.01e-05	8.4938	1.00711e+07	8.43e-05	17.2324	1.05985e+07	0.000162592	7.6552	9.21051e+06	8.31e-05	28.9832	1.08673e+07	0.0002667	6.7624	9.71401e+06	6.96e-05
PWY-6700	0.503912	0.0183615	0.477669	0.0271691	0.000147551	0.000541019	0.0262437	0.0139399	0.0385476		38173.2	7.81624e+06	0.488383	44099.1	8.95796e+06	0.49229	47026.9	9.11574e+06	0.515887	45546.8	9.19534e+06	0.495325	56469.5	1.10732e+07	0.509965	52753.4	1.04674e+07	0.50398	55783.9	1.08401e+07	0.514609	56708.7	1.11165e+07	0.510133	50275.5	1.00711e+07	0.499207	53454.8	1.05985e+07	0.50436	45641.3	9.21051e+06	0.495535	54724.4	1.08673e+07	0.503568	49438.3	9.71401e+06	0.508938
PWY0-781	0.423824	0.0178897	0.444882	0.0217276	0.000165524	0.000601907	-0.0210576	-0.0311222	-0.0109931		32414.6	7.81624e+06	0.414708	36834.6	8.95796e+06	0.411194	38405.4	9.11574e+06	0.421309	41592.5	9.19534e+06	0.452322	50215.4	1.10732e+07	0.453485	46030.6	1.04674e+07	0.439754	46055.5	1.08401e+07	0.424864	49730.4	1.11165e+07	0.447358	43738.7	1.00711e+07	0.434301	44876.5	1.05985e+07	0.423422	40833.2	9.21051e+06	0.443333	45973.2	1.08673e+07	0.42304	41422.4	9.71401e+06	0.426419
P163-PWY	0.00542515	0.0033365	0.00281929	0.00251953	0.000179914	0.000643593	0.00260586	0.00131562	0.0038961		997.317	7.81624e+06	0.0127595	1200.81	8.95796e+06	0.013405	408.171	9.11574e+06	0.00447765	624.823	9.19534e+06	0.006795	510.194	1.10732e+07	0.00460746	608.238	1.04674e+07	0.00581081	1033.3	1.08401e+07	0.00953222	348.103	1.11165e+07	0.00313142	583.958	1.00711e+07	0.00579838	512.756	1.05985e+07	0.00483799	260.831	9.21051e+06	0.00283189	934.219	1.08673e+07	0.00859658	452.015	9.71401e+06	0.00465322
ANAGLYCOLYSIS-PWY	0.562856	0.0247413	0.528431	0.0362485	0.000181733	0.000644861	0.0344246	0.0179935	0.0508557		44601.5	7.81624e+06	0.570626	50739.6	8.95796e+06	0.566419	53135.3	9.11574e+06	0.582896	52254.3	9.19534e+06	0.568269	63607	1.10732e+07	0.574422	55463.5	1.04674e+07	0.529871	61771.8	1.08401e+07	0.569848	62170.3	1.11165e+07	0.559264	56409.9	1.00711e+07	0.560119	60213.6	1.05985e+07	0.568131	49687.6	9.21051e+06	0.539467	60819.2	1.08673e+07	0.559652	53596	9.71401e+06	0.551739
PWY-6165	0.000251389	0.000456758	4.66e-05	6.93e-05	0.000178812	0.000644897	0.00020479	0.000100607	0.000308973		257.232	7.81624e+06	0.00329099	206.029	8.95796e+06	0.00229995	73.0331	9.11574e+06	0.000801176	28.8487	9.19534e+06	0.000313732	0	1.10732e+07	0	5.8772	1.04674e+07	5.61e-05	59.5058	1.08401e+07	0.000548943	13.3876	1.11165e+07	0.00012043	21.3246	1.00711e+07	0.000211741	38.6309	1.05985e+07	0.000364493	66.7652	9.21051e+06	0.000724881	77.621	1.08673e+07	0.00071426	22.1024	9.71401e+06	0.000227531
NONMEVIPP-PWY	0.500688	0.0198123	0.518814	0.0183399	0.000192185	0.000671122	-0.0181265	-0.0270356	-0.0092174		37904.9	7.81624e+06	0.484951	44657.5	8.95796e+06	0.498523	43552.4	9.11574e+06	0.477771	45975.7	9.19534e+06	0.499989	56033.6	1.10732e+07	0.506028	54276.6	1.04674e+07	0.518533	52461.6	1.08401e+07	0.48396	55234.7	1.11165e+07	0.496873	50953.5	1.00711e+07	0.50594	51806.2	1.05985e+07	0.488805	44587.5	9.21051e+06	0.484094	53365	1.08673e+07	0.491059	47825.7	9.71401e+06	0.492337
PWY-7560	0.500688	0.0198123	0.518814	0.0183399	0.000192185	0.000676491	-0.0181265	-0.0270356	-0.0092174		37904.9	7.81624e+06	0.484951	44657.5	8.95796e+06	0.498523	43552.4	9.11574e+06	0.477771	45975.7	9.19534e+06	0.499989	56033.6	1.10732e+07	0.506028	54276.6	1.04674e+07	0.518533	52461.6	1.08401e+07	0.48396	55234.7	1.11165e+07	0.496873	50953.5	1.00711e+07	0.50594	51806.2	1.05985e+07	0.488805	44587.5	9.21051e+06	0.484094	53365	1.08673e+07	0.491059	47825.7	9.71401e+06	0.492337
PWY-5419	0.0420705	0.0123986	0.0584812	0.0174506	0.000209413	0.000725525	-0.0164108	-0.0243528	-0.0084687		3754.18	7.81624e+06	0.0480305	4732.22	8.95796e+06	0.052827	4052.55	9.11574e+06	0.0444566	4140.18	9.19534e+06	0.0450248	6041.04	1.10732e+07	0.0545554	3492.16	1.04674e+07	0.0333624	5520.87	1.08401e+07	0.0509302	4667.85	1.11165e+07	0.0419904	5699.71	1.00711e+07	0.056595	5641.39	1.05985e+07	0.053228	4635.47	9.21051e+06	0.0503281	5737.5	1.08673e+07	0.0527958	3908.29	9.71401e+06	0.0402335
PWY-1269	0.479222	0.0240305	0.450268	0.0306452	0.000214383	0.000736941	0.0289537	0.0148486	0.0430588		36054.9	7.81624e+06	0.461282	42417.1	8.95796e+06	0.473513	45559.4	9.11574e+06	0.499788	40628.4	9.19534e+06	0.441836	47543.5	1.10732e+07	0.429356	47154.2	1.04674e+07	0.450489	51840.9	1.08401e+07	0.478235	49881.9	1.11165e+07	0.448721	49091.5	1.00711e+07	0.487452	49987.4	1.05985e+07	0.471645	42437.1	9.21051e+06	0.460747	52067.1	1.08673e+07	0.479116	46600.4	9.71401e+06	0.479723
PWY-1361	0.000472692	0.000965057	0.00171489	0.0013292	0.000228806	0.000780424	-0.00124219	-0.00184853	-0.000635858		39.5738	7.81624e+06	0.000506302	0	8.95796e+06	0	0	9.11574e+06	0	41.8334	9.19534e+06	0.000454941	0	1.10732e+07	0	0	1.04674e+07	0	59.7066	1.08401e+07	0.000550796	0	1.11165e+07	0	0	1.00711e+07	0	43.7749	1.05985e+07	0.000413028	11.1532	9.21051e+06	0.000121092	0	1.08673e+07	0	23.5604	9.71401e+06	0.00024254
SO4ASSIM-PWY	0.486186	0.0258581	0.514387	0.029951	0.000246114	0.000833002	-0.0282005	-0.0421682	-0.0142327		35638.7	7.81624e+06	0.455957	43930.8	8.95796e+06	0.490411	45639.8	9.11574e+06	0.50067	44325.9	9.19534e+06	0.482048	57185.2	1.10732e+07	0.516428	52722.8	1.04674e+07	0.503688	53859.7	1.08401e+07	0.496858	55455.7	1.11165e+07	0.498861	48429.4	1.00711e+07	0.480877	50160.7	1.05985e+07	0.473279	45638.6	9.21051e+06	0.495506	52458.9	1.08673e+07	0.482721	52089.4	9.71401e+06	0.53623
PWY-7644	0.000376555	0.000893103	0	0	0.000260289	0.000874254	0.000376555	0.000180355	0.000572755		87.1577	7.81624e+06	0.00111509	62.6252	8.95796e+06	0.000699101	11.9123	9.11574e+06	0.000130678	0	9.19534e+06	0	19.4154	1.10732e+07	0.000175337	0	1.04674e+07	0	85.9742	1.08401e+07	0.000793116	100.868	1.11165e+07	0.000907375	189.447	1.00711e+07	0.0018811	9.9355	1.05985e+07	9.37e-05	23.4756	9.21051e+06	0.000254879	35.574	1.08673e+07	0.000327348	5.9186	9.71401e+06	6.09e-05
PWY-6891	0.0507002	0.0271066	0.0977268	0.0517248	0.000265145	0.000883817	-0.0470266	-0.0700075	-0.0240456		3756.09	7.81624e+06	0.048055	6199.26	8.95796e+06	0.0692039	3013.33	9.11574e+06	0.0330564	6147.07	9.19534e+06	0.0668498	11933.8	1.10732e+07	0.107771	2630.97	1.04674e+07	0.025135	7825.56	1.08401e+07	0.0721911	6722.24	1.11165e+07	0.060471	5344.31	1.00711e+07	0.053066	5280.61	1.05985e+07	0.049824	3282.25	9.21051e+06	0.0356359	8656.9	1.08673e+07	0.0796598	3973.12	9.71401e+06	0.040901
PWY-5741	0.198417	0.0468872	0.151947	0.0494433	0.000283454	0.000937743	0.0464698	0.023059	0.0698805		9979.26	7.81624e+06	0.127673	12420.1	8.95796e+06	0.138649	11565.9	9.11574e+06	0.126879	22959.2	9.19534e+06	0.249683	29256.8	1.10732e+07	0.264213	35779.9	1.04674e+07	0.341823	18146.4	1.08401e+07	0.167401	23697.1	1.11165e+07	0.213171	19154.3	1.00711e+07	0.190192	17343.2	1.05985e+07	0.163638	18168.3	9.21051e+06	0.197257	17040.1	1.08673e+07	0.156801	19725.2	9.71401e+06	0.203059
THISYN-PWY	0.265433	0.0690955	0.335228	0.0746212	0.00029021	0.000952929	-0.0697941	-0.104982	-0.0346065		26282.5	7.81624e+06	0.336255	31873.5	8.95796e+06	0.355811	22044.4	9.11574e+06	0.241828	25621.2	9.19534e+06	0.278633	35598.7	1.10732e+07	0.321484	16616.6	1.04674e+07	0.158747	31295.4	1.08401e+07	0.288701	27140.4	1.11165e+07	0.244146	29240.3	1.00711e+07	0.29034	25125.8	1.05985e+07	0.237069	16165.9	9.21051e+06	0.175516	36558.7	1.08673e+07	0.336409	22063.3	9.71401e+06	0.227129
PWY-6641	0.136455	0.0400822	0.0981464	0.0407323	0.000297177	0.000968577	0.0383087	0.0188927	0.0577246		6173.85	7.81624e+06	0.0789875	7776.35	8.95796e+06	0.0868093	8179.42	9.11574e+06	0.0897285	10338.5	9.19534e+06	0.112432	12065.4	1.10732e+07	0.10896	20830.5	1.04674e+07	0.199004	10759.4	1.08401e+07	0.0992559	13877.1	1.11165e+07	0.124834	14167.6	1.00711e+07	0.140677	12264.3	1.05985e+07	0.115716	12326	9.21051e+06	0.133825	11138.1	1.08673e+07	0.102492	13104.4	9.71401e+06	0.134902
P341-PWY	1.66e-05	5.6e-05	0.000188163	0.000193086	0.000305417	0.000988114	-0.000171594	-0.000255646	-8.75e-05		0	7.81624e+06	0	0	8.95796e+06	0	0	9.11574e+06	0	0	9.19534e+06	0	0	1.10732e+07	0	0	1.04674e+07	0	0	1.08401e+07	0	0	1.11165e+07	0	19.5711	1.00711e+07	0.00019433	0	1.05985e+07	0	0	9.21051e+06	0	0	1.08673e+07	0	0	9.71401e+06	0
PWY-3801	0.00904033	0.0110261	0.00396799	0.00310623	0.000372896	0.00118894	0.00507234	0.00233768	0.007807		3352.2	7.81624e+06	0.0428876	1279.2	8.95796e+06	0.01428	1097.66	9.11574e+06	0.0120413	3116.05	9.19534e+06	0.0338873	0	1.10732e+07	0	74.8527	1.04674e+07	0.000715106	2854.62	1.08401e+07	0.026334	89.8251	1.11165e+07	0.000808037	164.391	1.00711e+07	0.00163231	2223.35	1.05985e+07	0.0209779	808.545	9.21051e+06	0.00877851	268.451	1.08673e+07	0.00247025	1345.44	9.71401e+06	0.0138505
PWY-5789	8.39e-05	0.000204621	0	0	0.00037273	0.00119709	8.39e-05	3.89e-05	0.000128845		9.7207	7.81624e+06	0.000124365	46.7783	8.95796e+06	0.000522198	0	9.11574e+06	0	9.5096	9.19534e+06	0.000103418	0	1.10732e+07	0	0	1.04674e+07	0	40.071	1.08401e+07	0.000369657	0	1.11165e+07	0	99.1882	1.00711e+07	0.000984884	0	1.05985e+07	0	0	9.21051e+06	0	0	1.08673e+07	0	0	9.71401e+06	0
P4-PWY	0.438138	0.0212967	0.458489	0.0222195	0.000387706	0.00122727	-0.0203506	-0.0308912	-0.00981007		33064.6	7.81624e+06	0.423024	37670.8	8.95796e+06	0.420529	39287.8	9.11574e+06	0.430989	42710	9.19534e+06	0.464475	53190.4	1.10732e+07	0.480352	50210.8	1.04674e+07	0.47969	47230.1	1.08401e+07	0.4357	51041.4	1.11165e+07	0.459151	45359.2	1.00711e+07	0.450392	45894.5	1.05985e+07	0.433027	41894.5	9.21051e+06	0.454855	47048.7	1.08673e+07	0.432937	42855.2	9.71401e+06	0.441169
KDO-NAGLIPASYN-PWY	0.0273636	0.0289719	0.0687506	0.0478654	0.000484615	0.00152308	-0.041387	-0.0628601	-0.019914		7307.45	7.81624e+06	0.0934906	4891.36	8.95796e+06	0.0546035	2386.82	9.11574e+06	0.0261835	3145.12	9.19534e+06	0.0342035	5954.77	1.10732e+07	0.0537763	936.646	1.04674e+07	0.00894826	2340.19	1.08401e+07	0.0215883	1056.34	1.11165e+07	0.00950245	762.843	1.00711e+07	0.00757461	1843.98	1.05985e+07	0.0173984	1958.06	9.21051e+06	0.021259	9822.74	1.08673e+07	0.0903878	2242.59	9.71401e+06	0.0230861
PWY-6396	0.0229067	0.00839974	0.035803	0.0150663	0.000519267	0.00162041	-0.0128963	-0.0196158	-0.00617675		2005.91	7.81624e+06	0.0256634	2427.38	8.95796e+06	0.0270974	2751.24	9.11574e+06	0.0301812	1107.24	9.19534e+06	0.0120413	839.787	1.10732e+07	0.00758394	1966.94	1.04674e+07	0.0187912	1630.9	1.08401e+07	0.0150452	1404.17	1.11165e+07	0.0126315	1928.59	1.00711e+07	0.0191498	2792.5	1.05985e+07	0.0263479	3161.7	9.21051e+06	0.0343271	2714.2	1.08673e+07	0.0249758	2995.22	9.71401e+06	0.030834
COBALSYN-PWY	0.272543	0.0342011	0.234458	0.0438879	0.000552654	0.00171245	0.0380848	0.0179001	0.0582695		18463.9	7.81624e+06	0.236225	25406.4	8.95796e+06	0.283618	20478.2	9.11574e+06	0.224646	29547	9.19534e+06	0.321326	39196.9	1.10732e+07	0.353979	38069.3	1.04674e+07	0.363696	29509.6	1.08401e+07	0.272227	32897.5	1.11165e+07	0.295935	27400.9	1.00711e+07	0.272075	26166.1	1.05985e+07	0.246884	25327.3	9.21051e+06	0.274983	29806.2	1.08673e+07	0.274273	25625.1	9.71401e+06	0.263795
PWY-7090	0.0213795	0.00600534	0.0337	0.0146597	0.000572867	0.00176267	-0.0123206	-0.01876	-0.00588118		1715.16	7.81624e+06	0.0219435	1918.7	8.95796e+06	0.0214189	1949.69	9.11574e+06	0.0213882	1845.65	9.19534e+06	0.0200715	1382.53	1.10732e+07	0.0124854	1418.88	1.04674e+07	0.0135553	1976.86	1.08401e+07	0.0182366	1546.73	1.11165e+07	0.0139138	1674.28	1.00711e+07	0.0166247	2217.62	1.05985e+07	0.0209238	2139.32	9.21051e+06	0.023227	1895.99	1.08673e+07	0.0174467	1685.05	9.71401e+06	0.0173466
PWY-5304	0.0266907	0.0201404	0.0775987	0.061311	0.000624369	0.0019078	-0.050908	-0.0776661	-0.02415		2514.4	7.81624e+06	0.0321689	2372.94	8.95796e+06	0.0264897	2045.34	9.11574e+06	0.0224375	2260.26	9.19534e+06	0.0245805	689.34	1.10732e+07	0.00622529	862	1.04674e+07	0.00823513	2266.54	1.08401e+07	0.0209089	2403.2	1.11165e+07	0.0216184	1992.83	1.00711e+07	0.0197877	1889.4	1.05985e+07	0.017827	1646.5	9.21051e+06	0.0178763	1934	1.08673e+07	0.0177965	5909	9.71401e+06	0.0608297
PWY-7184	0.500837	0.0177535	0.518749	0.0208216	0.000662201	0.00200944	-0.0179121	-0.0276045	-0.00821961		39810.7	7.81624e+06	0.509334	45341.3	8.95796e+06	0.506156	49256	9.11574e+06	0.540341	43801.2	9.19534e+06	0.476342	52428.6	1.10732e+07	0.473472	48304.3	1.04674e+07	0.461476	54926.1	1.08401e+07	0.506696	54043.8	1.11165e+07	0.48616	51628.2	1.00711e+07	0.512639	53045.2	1.05985e+07	0.500495	45959.4	9.21051e+06	0.498989	53926	1.08673e+07	0.496221	47067.5	9.71401e+06	0.484532
PWY-6565	0.00637929	0.0093449	0.0216819	0.0184489	0.00069117	0.00208298	-0.0153026	-0.0234836	-0.00712156		552.197	7.81624e+06	0.00706473	449.504	8.95796e+06	0.00501793	334.808	9.11574e+06	0.00367285	767.893	9.19534e+06	0.00835089	1637.93	1.10732e+07	0.0147918	293.649	1.04674e+07	0.00280538	477.301	1.08401e+07	0.00440312	151.825	1.11165e+07	0.00136577	102.755	1.00711e+07	0.0010203	186.045	1.05985e+07	0.00175538	185.495	9.21051e+06	0.00201395	2991.76	1.08673e+07	0.0275299	583.066	9.71401e+06	0.00600231
P108-PWY	0.510589	0.029314	0.46968	0.0491988	0.000719421	0.00215337	0.0409092	0.0188643	0.0629541		38955.5	7.81624e+06	0.498392	42242.8	8.95796e+06	0.471567	45505.8	9.11574e+06	0.4992	47922.7	9.19534e+06	0.521163	54731.4	1.10732e+07	0.494268	56049.2	1.04674e+07	0.535467	56510.6	1.08401e+07	0.521312	54534	1.11165e+07	0.49057	49838.2	1.00711e+07	0.494866	53595.7	1.05985e+07	0.50569	45887.7	9.21051e+06	0.49821	52637.4	1.08673e+07	0.484364	53653	9.71401e+06	0.552326
HISDEG-PWY	0.169538	0.0265763	0.194708	0.0294088	0.000747625	0.00222267	-0.0251702	-0.0389824	-0.011358		14648.7	7.81624e+06	0.187413	15663.7	8.95796e+06	0.174858	13242.6	9.11574e+06	0.145271	15088.3	9.19534e+06	0.164086	18959.1	1.10732e+07	0.171216	16068.6	1.04674e+07	0.153512	20847	1.08401e+07	0.192315	16391.4	1.11165e+07	0.147451	17618.9	1.00711e+07	0.174946	17357.6	1.05985e+07	0.163773	14268.6	9.21051e+06	0.154916	19610.5	1.08673e+07	0.180454	15415.4	9.71401e+06	0.158692
PWY-5097	0.60755	0.0119717	0.623278	0.0190184	0.000781803	0.00230868	-0.0157273	-0.0242859	-0.00716865		47109.7	7.81624e+06	0.602716	53514.6	8.95796e+06	0.597397	55718.6	9.11574e+06	0.611236	54680.6	9.19534e+06	0.594655	66056.9	1.10732e+07	0.596547	62077.4	1.04674e+07	0.593057	65965.6	1.08401e+07	0.608535	66375	1.11165e+07	0.597088	61197.1	1.00711e+07	0.607653	64098.8	1.05985e+07	0.60479	54636.4	9.21051e+06	0.593196	65727.4	1.08673e+07	0.604817	57553.3	9.71401e+06	0.592477
PROTOCATECHUATE-ORTHO-CLEAVAGE-PWY	0.218614	0.0474412	0.177107	0.0494501	0.00098797	0.00289804	0.0415062	0.018044	0.0649684		11698	7.81624e+06	0.149662	15167.9	8.95796e+06	0.169323	14302.3	9.11574e+06	0.156897	18198.9	9.19534e+06	0.197914	20049.8	1.10732e+07	0.181066	38405.1	1.04674e+07	0.366903	17968.6	1.08401e+07	0.165761	24374.9	1.11165e+07	0.219268	21247.2	1.00711e+07	0.210973	20897.7	1.05985e+07	0.197175	22281	9.21051e+06	0.241908	20024.1	1.08673e+07	0.184259	21742.4	9.71401e+06	0.223825
PWY-1541	0.149994	0.0318292	0.116902	0.0406604	0.00106724	0.00310983	0.0330923	0.0143815	0.0518031		8127.01	7.81624e+06	0.103976	9851.25	8.95796e+06	0.109972	9038.61	9.11574e+06	0.0991539	15848	9.19534e+06	0.172348	16915.7	1.10732e+07	0.152762	25764.9	1.04674e+07	0.246145	14535.2	1.08401e+07	0.134088	19068.7	1.11165e+07	0.171535	14684.8	1.00711e+07	0.145812	13741.6	1.05985e+07	0.129656	14741.8	9.21051e+06	0.160054	13071.5	1.08673e+07	0.120282	16192.5	9.71401e+06	0.166692
PWY-5420	0.0459789	0.015543	0.0629835	0.0212337	0.00118082	0.00341818	-0.0170047	-0.0266994	-0.00730997		4200.29	7.81624e+06	0.053738	5381.43	8.95796e+06	0.0600742	4827.26	9.11574e+06	0.0529552	3769.47	9.19534e+06	0.0409933	3807.33	1.10732e+07	0.0343832	3866.83	1.04674e+07	0.0369418	5481.68	1.08401e+07	0.0505687	4964.44	1.11165e+07	0.0446585	6521.97	1.00711e+07	0.0647596	6470.71	1.05985e+07	0.0610529	5442.63	9.21051e+06	0.0590916	6631.02	1.08673e+07	0.0610179	4045.37	9.71401e+06	0.0416447
PWY-7242	0.161612	0.0463641	0.13205	0.0345801	0.00160298	0.00457994	0.0295618	0.0117865	0.0473372		10922.6	7.81624e+06	0.139743	12300.9	8.95796e+06	0.137318	7654.73	9.11574e+06	0.0839727	10218.3	9.19534e+06	0.111125	10317	1.10732e+07	0.0931703	11055	1.04674e+07	0.105614	16040.9	1.08401e+07	0.147978	16203.4	1.11165e+07	0.145761	13306.5	1.00711e+07	0.132126	16018.6	1.05985e+07	0.151139	14047.5	9.21051e+06	0.152516	16902.6	1.08673e+07	0.155536	20879.9	9.71401e+06	0.214946
P184-PWY	0.0195794	0.00622172	0.0148688	0.00578646	0.00159452	0.00458556	0.00471058	0.00190254	0.00751862		1249.61	7.81624e+06	0.0159874	1787.86	8.95796e+06	0.0199583	2219.01	9.11574e+06	0.0243427	1917.96	9.19534e+06	0.0208579	2681.87	1.10732e+07	0.0242194	3224.41	1.04674e+07	0.0308045	1884.98	1.08401e+07	0.017389	2135.06	1.11165e+07	0.0192063	1871.66	1.00711e+07	0.0185846	2381.74	1.05985e+07	0.0224724	2830.97	9.21051e+06	0.0307364	2075.34	1.08673e+07	0.0190971	1927.26	9.71401e+06	0.01984
PWY-6148	2.49e-05	0.000129388	0.00203383	0.0027021	0.00164501	0.00466971	-0.00200894	-0.00317477	-0.000843112		0	7.81624e+06	0	0	8.95796e+06	0	0	9.11574e+06	0	0	9.19534e+06	0	0	1.10732e+07	0	0	1.04674e+07	0	0	1.08401e+07	0	0	1.11165e+07	0	0	1.00711e+07	0	0	1.05985e+07	0	0	9.21051e+06	0	0	1.08673e+07	0	0	9.71401e+06	0
PWY-5392	0.00142132	0.00220003	0.00913252	0.0103726	0.00168826	0.00476177	-0.00771119	-0.0122073	-0.00321504		83.8626	7.81624e+06	0.00107293	108.277	8.95796e+06	0.00120873	20.9922	9.11574e+06	0.000230285	0	9.19534e+06	0	0	1.10732e+07	0	17.4935	1.04674e+07	0.000167124	167.56	1.08401e+07	0.00154575	0	1.11165e+07	0	0	1.00711e+07	0	111.809	1.05985e+07	0.00105495	52.4492	9.21051e+06	0.00056945	48.9639	1.08673e+07	0.00045056	52.4465	9.71401e+06	0.000539906
PWY0-1061	0.263564	0.0529192	0.307847	0.0559638	0.00171652	0.00481064	-0.0442835	-0.0707684	-0.0177986		24409.5	7.81624e+06	0.312293	29675.9	8.95796e+06	0.33128	25884.9	9.11574e+06	0.283959	23382.4	9.19534e+06	0.254285	32722.7	1.10732e+07	0.295512	21108.6	1.04674e+07	0.201661	30068	1.08401e+07	0.277379	29560.8	1.11165e+07	0.265919	28257.9	1.00711e+07	0.280585	28635	1.05985e+07	0.270178	27577.2	9.21051e+06	0.29941	32430.1	1.08673e+07	0.298419	25268.7	9.71401e+06	0.260127
PWY-7323	0.448737	0.0325996	0.487307	0.0506428	0.00173028	0.00481849	-0.0385705	-0.0614038	-0.0157371		34895.7	7.81624e+06	0.446452	38195.5	8.95796e+06	0.426386	44332.7	9.11574e+06	0.486331	36760	9.19534e+06	0.399768	38895.8	1.10732e+07	0.35126	39692.1	1.04674e+07	0.379199	46570.3	1.08401e+07	0.429613	44890.8	1.11165e+07	0.403823	45831.2	1.00711e+07	0.455078	49385.4	1.05985e+07	0.465964	39319.3	9.21051e+06	0.426897	48559.7	1.08673e+07	0.446841	42251	9.71401e+06	0.434949
P125-PWY	0.0122272	0.00521678	0.0224704	0.0137628	0.00177623	0.00491534	-0.0102432	-0.0162729	-0.00421348		1088.92	7.81624e+06	0.0139315	1292.94	8.95796e+06	0.0144334	1447.1	9.11574e+06	0.0158747	536.105	9.19534e+06	0.00583018	363.573	1.10732e+07	0.00328336	955.162	1.04674e+07	0.00912515	837.408	1.08401e+07	0.00772512	692.319	1.11165e+07	0.00622787	952.611	1.00711e+07	0.0094589	1495.98	1.05985e+07	0.014115	1695.63	9.21051e+06	0.0184097	1491.84	1.08673e+07	0.0137277	1658.32	9.71401e+06	0.0170715
ASPASN-PWY	0.0835621	0.0224542	0.0999047	0.0202908	0.001856	0.00510399	-0.0163425	-0.0262525	-0.00643256		8407.04	7.81624e+06	0.107559	9479.53	8.95796e+06	0.105822	9158.59	9.11574e+06	0.10047	6324.48	9.19534e+06	0.0687791	6320.35	1.10732e+07	0.0570778	8513.57	1.04674e+07	0.0813345	7439.36	1.08401e+07	0.0686284	8873.18	1.11165e+07	0.0798202	7840.7	1.00711e+07	0.0778538	8724.2	1.05985e+07	0.0823152	6971.11	9.21051e+06	0.0756865	10881.3	1.08673e+07	0.100129	6575.9	9.71401e+06	0.067695
PWY-6992	0.00619094	0.00666391	0.00335423	0.00239165	0.0018962	0.00518217	0.00283672	0.00107297	0.00460046		294.223	7.81624e+06	0.00376425	617.498	8.95796e+06	0.00689329	369.275	9.11574e+06	0.00405096	232.086	9.19534e+06	0.00252395	271.162	1.10732e+07	0.00244881	354.097	1.04674e+07	0.00338287	598.419	1.08401e+07	0.00552044	405.433	1.11165e+07	0.00364714	289.019	1.00711e+07	0.0028698	679.708	1.05985e+07	0.00641322	637.523	9.21051e+06	0.00692169	805.007	1.08673e+07	0.00740759	479.423	9.71401e+06	0.00493537
PWY0-1319	0.71568	0.0246741	0.700333	0.0182953	0.00195241	0.00527031	0.0153478	0.0059263	0.0247693		54087.3	7.81624e+06	0.691986	62000.7	8.95796e+06	0.69213	64920.9	9.11574e+06	0.712185	71071.9	9.19534e+06	0.772912	88107.8	1.10732e+07	0.795683	81746.1	1.04674e+07	0.780963	79163.2	1.08401e+07	0.730284	83180.6	1.11165e+07	0.748265	71631.1	1.00711e+07	0.711257	75511.2	1.05985e+07	0.712468	65249.7	9.21051e+06	0.708427	76281.2	1.08673e+07	0.701931	68649.1	9.71401e+06	0.706702
PWY0-1277	0.0072155	0.0122409	0.0178043	0.0136831	0.0019678	0.00527946	-0.0105888	-0.0170048	-0.00417268		643.028	7.81624e+06	0.00822682	2100.38	8.95796e+06	0.0234471	403.534	9.11574e+06	0.00442679	261.078	9.19534e+06	0.00283924	134.63	1.10732e+07	0.00121582	309.247	1.04674e+07	0.0029544	668.988	1.08401e+07	0.00617144	298.407	1.11165e+07	0.00268437	434.176	1.00711e+07	0.00431112	592.838	1.05985e+07	0.00559358	1532.42	9.21051e+06	0.0166378	1174.45	1.08673e+07	0.0108072	939.863	9.71401e+06	0.00967534
PWY-5667	0.71568	0.0246741	0.700333	0.0182953	0.00195241	0.00530284	0.0153478	0.0059263	0.0247693		54087.3	7.81624e+06	0.691986	62000.7	8.95796e+06	0.69213	64920.9	9.11574e+06	0.712185	71071.9	9.19534e+06	0.772912	88107.8	1.10732e+07	0.795683	81746.1	1.04674e+07	0.780963	79163.2	1.08401e+07	0.730284	83180.6	1.11165e+07	0.748265	71631.1	1.00711e+07	0.711257	75511.2	1.05985e+07	0.712468	65249.7	9.21051e+06	0.708427	76281.2	1.08673e+07	0.701931	68649.1	9.71401e+06	0.706702
PWY-5005	0.00166071	0.00247362	0.000623176	0.000861513	0.00199658	0.0053242	0.00103754	0.000388973	0.0016861		758.238	7.81624e+06	0.0097008	187.752	8.95796e+06	0.00209592	311.549	9.11574e+06	0.0034177	600.423	9.19534e+06	0.00652964	21.5912	1.10732e+07	0.000194986	22.7852	1.04674e+07	0.000217679	392.336	1.08401e+07	0.00361932	75.498	1.11165e+07	0.000679155	227.433	1.00711e+07	0.00225829	262.44	1.05985e+07	0.0024762	38.3679	9.21051e+06	0.000416567	75.5057	1.08673e+07	0.000694795	303.134	9.71401e+06	0.00312059
FERMENTATION-PWY	0.280513	0.0357608	0.311262	0.0398489	0.00202672	0.00537203	-0.0307494	-0.0494441	-0.0120548		23547	7.81624e+06	0.301258	29366.1	8.95796e+06	0.327822	26217.3	9.11574e+06	0.287605	20877.8	9.19534e+06	0.227047	30066.1	1.10732e+07	0.271521	22407.7	1.04674e+07	0.214072	29580.4	1.08401e+07	0.27288	30878.9	1.11165e+07	0.277777	28557.2	1.00711e+07	0.283557	30060.5	1.05985e+07	0.283628	25020.6	9.21051e+06	0.271653	32156.4	1.08673e+07	0.2959	28307.4	9.71401e+06	0.291408
1CMET2-PWY	0.537988	0.0195667	0.520909	0.0223615	0.0021603	0.0056918	0.017079	0.00662952	0.0275284		41173.1	7.81624e+06	0.526764	48148.9	8.95796e+06	0.537499	50521.5	9.11574e+06	0.554223	47969.9	9.19534e+06	0.521676	58945	1.10732e+07	0.53232	52236.5	1.04674e+07	0.499042	60147.6	1.08401e+07	0.554864	59236.8	1.11165e+07	0.532874	55763.5	1.00711e+07	0.5537	56177.5	1.05985e+07	0.530049	48848.1	9.21051e+06	0.530352	57377.9	1.08673e+07	0.527985	53402.1	9.71401e+06	0.549743
PWY-5532	0.00401694	0.0114771	1.34e-05	5.23e-05	0.00221911	0.00581196	0.00400356	0.00148215	0.00652497		0	7.81624e+06	0	17.9716	8.95796e+06	0.000200622	5.9968	9.11574e+06	6.58e-05	8.9903	9.19534e+06	9.78e-05	0	1.10732e+07	0	11.9867	1.04674e+07	0.000114515	86.1965	1.08401e+07	0.000795166	68.6439	1.11165e+07	0.000617498	11.9888	1.00711e+07	0.000119042	53.7959	1.05985e+07	0.000507579	38.8883	9.21051e+06	0.000422217	23.9602	1.08673e+07	0.000220479	0	9.71401e+06	0
TRNA-CHARGING-PWY	0.525215	0.0220582	0.505037	0.0271207	0.00252692	0.00657897	0.0201784	0.00763646	0.0327203		41954.9	7.81624e+06	0.536765	47630.8	8.95796e+06	0.531714	50433.7	9.11574e+06	0.55326	46775.9	9.19534e+06	0.508691	55896.3	1.10732e+07	0.504788	47815.7	1.04674e+07	0.456808	58765.7	1.08401e+07	0.542116	57364.2	1.11165e+07	0.516029	53360.1	1.00711e+07	0.529836	55799.4	1.05985e+07	0.526482	46569.2	9.21051e+06	0.505609	57609	1.08673e+07	0.530112	51035.1	9.71401e+06	0.525376
PWY0-1261	0.429923	0.0337951	0.404537	0.033285	0.00264393	0.00684312	0.0253858	0.00942399	0.0413475		32602	7.81624e+06	0.417107	37405.7	8.95796e+06	0.41757	32281	9.11574e+06	0.354124	39248.7	9.19534e+06	0.426833	50542.1	1.10732e+07	0.456436	46035.4	1.04674e+07	0.4398	46151.8	1.08401e+07	0.425752	50354.3	1.11165e+07	0.452971	40729.7	1.00711e+07	0.404423	44197.8	1.05985e+07	0.417018	37643.7	9.21051e+06	0.408703	45775.6	1.08673e+07	0.421222	38039.9	9.71401e+06	0.391598
PWY-6151	0.171136	0.0285055	0.199791	0.0392012	0.00268247	0.00690225	-0.0286552	-0.0465404	-0.01077		14240.5	7.81624e+06	0.182192	17003.2	8.95796e+06	0.189811	12217.4	9.11574e+06	0.134026	14191.7	9.19534e+06	0.154335	17924.3	1.10732e+07	0.16187	13423.5	1.04674e+07	0.128242	19411.2	1.08401e+07	0.179069	18310.5	1.11165e+07	0.164715	17639.4	1.00711e+07	0.175149	19301.7	1.05985e+07	0.182116	16600.8	9.21051e+06	0.180238	19170.2	1.08673e+07	0.176402	18856.7	9.71401e+06	0.194119
PWY-7234	0.509593	0.0123591	0.523484	0.0192067	0.00271448	0.00694401	-0.0138912	-0.0225507	-0.00523175		38758.1	7.81624e+06	0.495867	44060.8	8.95796e+06	0.491862	47947.1	9.11574e+06	0.525982	45715.7	9.19534e+06	0.497162	55614	1.10732e+07	0.502238	53816.3	1.04674e+07	0.514135	54371.7	1.08401e+07	0.501581	56426.8	1.11165e+07	0.507597	51279.3	1.00711e+07	0.509175	54119.8	1.05985e+07	0.510635	46680.5	9.21051e+06	0.506818	53819.9	1.08673e+07	0.495245	49216.3	9.71401e+06	0.506653
P101-PWY	0.115866	0.0339956	0.0948482	0.0264683	0.00286448	0.00728537	0.0210182	0.0075857	0.0344506		8666.44	7.81624e+06	0.110877	12649.2	8.95796e+06	0.141207	13827.3	9.11574e+06	0.151686	10400.1	9.19534e+06	0.113102	14939.6	1.10732e+07	0.134916	14918.7	1.04674e+07	0.142526	13629.6	1.08401e+07	0.125734	12916.9	1.11165e+07	0.116196	13357.8	1.00711e+07	0.132635	12323.9	1.05985e+07	0.116279	12838.5	9.21051e+06	0.13939	16755	1.08673e+07	0.154178	13292.3	9.71401e+06	0.136836
PWY-5121	0.452723	0.0213796	0.429538	0.0323067	0.00294452	0.00744592	0.0231845	0.00858256	0.0377864		34887.9	7.81624e+06	0.446351	40020	8.95796e+06	0.446754	40624.4	9.11574e+06	0.445652	39564.3	9.19534e+06	0.430264	49325	1.10732e+07	0.445444	47660.3	1.04674e+07	0.455323	47307.6	1.08401e+07	0.436415	46713.6	1.11165e+07	0.420221	43601.5	1.00711e+07	0.432939	46907.2	1.05985e+07	0.442582	39260.2	9.21051e+06	0.426255	47389.6	1.08673e+07	0.436074	43797.7	9.71401e+06	0.450871
PWY-5705	0.0257075	0.0110182	0.0340826	0.0117468	0.0041957	0.0105492	-0.00837502	-0.0139264	-0.00282364		2364.33	7.81624e+06	0.0302489	2023.17	8.95796e+06	0.0225852	1437.77	9.11574e+06	0.0157724	2431.69	9.19534e+06	0.0264448	3266.56	1.10732e+07	0.0294996	4336.72	1.04674e+07	0.0414309	1529.8	1.08401e+07	0.0141125	1653.13	1.11165e+07	0.014871	2894.69	1.00711e+07	0.0287427	2355.68	1.05985e+07	0.0222265	2698.13	9.21051e+06	0.029294	2402.91	1.08673e+07	0.0221114	1982.56	9.71401e+06	0.0204093
PWY-6728	0.00370371	0.00658335	0.00992951	0.00906321	0.00445045	0.0111261	-0.0062258	-0.0103603	-0.00209128		3122.41	7.81624e+06	0.0399478	3603.54	8.95796e+06	0.0402272	566.601	9.11574e+06	0.00621563	353.645	9.19534e+06	0.00384592	52.2956	1.10732e+07	0.000472271	14.9957	1.04674e+07	0.000143262	588.477	1.08401e+07	0.00542873	81.01	1.11165e+07	0.000728739	170.59	1.00711e+07	0.00169387	382.591	1.05985e+07	0.00360985	271.081	9.21051e+06	0.00294317	495.142	1.08673e+07	0.00455624	188.557	9.71401e+06	0.00194108
PWY-3081	1.04e-05	3.23e-05	0	0	0.00467777	0.0116284	1.04e-05	3.27e-06	1.74e-05		0	7.81624e+06	0	0	8.95796e+06	0	0	9.11574e+06	0	13.988	9.19534e+06	0.000152121	0	1.10732e+07	0	0	1.04674e+07	0	0	1.08401e+07	0	0	1.11165e+07	0	4.0745	1.00711e+07	4.05e-05	0	1.05985e+07	0	0	9.21051e+06	0	0	1.08673e+07	0	0	9.71401e+06	0
PWY-7222	0.632583	0.0179722	0.650539	0.026942	0.00531871	0.0130739	-0.0179552	-0.0301413	-0.00576905		48519.7	7.81624e+06	0.620755	54090.9	8.95796e+06	0.603831	59340.4	9.11574e+06	0.650966	57126.2	9.19534e+06	0.621252	67190.9	1.10732e+07	0.606788	65165.7	1.04674e+07	0.622562	67968.1	1.08401e+07	0.627009	68146	1.11165e+07	0.613019	62015.4	1.00711e+07	0.615778	67152.9	1.05985e+07	0.633606	56899.1	9.21051e+06	0.617763	66173.8	1.08673e+07	0.608924	61543	9.71401e+06	0.633548
PWY-7220	0.632583	0.0179722	0.650539	0.026942	0.00531871	0.0131474	-0.0179552	-0.0301413	-0.00576905		48519.7	7.81624e+06	0.620755	54090.9	8.95796e+06	0.603831	59340.4	9.11574e+06	0.650966	57126.2	9.19534e+06	0.621252	67190.9	1.10732e+07	0.606788	65165.7	1.04674e+07	0.622562	67968.1	1.08401e+07	0.627009	68146	1.11165e+07	0.613019	62015.4	1.00711e+07	0.615778	67152.9	1.05985e+07	0.633606	56899.1	9.21051e+06	0.617763	66173.8	1.08673e+07	0.608924	61543	9.71401e+06	0.633548
GLUCARDEG-PWY	0.0167143	0.00601361	0.0120309	0.00684895	0.00541429	0.0132349	0.00468335	0.00148118	0.00788553		1589.45	7.81624e+06	0.0203352	2059.39	8.95796e+06	0.0229895	1329.69	9.11574e+06	0.0145868	1435.09	9.19534e+06	0.0156067	1335.39	1.10732e+07	0.0120596	1828.48	1.04674e+07	0.0174684	1423.47	1.08401e+07	0.0131316	1731.45	1.11165e+07	0.0155756	1841.52	1.00711e+07	0.0182852	1692.44	1.05985e+07	0.0159686	2613.26	9.21051e+06	0.0283726	1610.02	1.08673e+07	0.0148152	1699.5	9.71401e+06	0.0174953
REDCITCYC	0.512353	0.0491453	0.477714	0.0498976	0.00549554	0.0132859	0.0346394	0.0108506	0.0584282		42025.1	7.81624e+06	0.537663	47936.1	8.95796e+06	0.535123	42650.9	9.11574e+06	0.467882	52985.8	9.19534e+06	0.576225	56928.2	1.10732e+07	0.514107	38598.4	1.04674e+07	0.36875	62053.6	1.08401e+07	0.572447	54602.3	1.11165e+07	0.491184	53171.3	1.00711e+07	0.527961	56141.7	1.05985e+07	0.529712	42309.9	9.21051e+06	0.459366	56337.8	1.08673e+07	0.518414	54629.8	9.71401e+06	0.562382
PWY-5484	0.430072	0.0459146	0.40734	0.0289341	0.00547495	0.0133093	0.0227312	0.00696019	0.0385023		37327.6	7.81624e+06	0.477565	41613.9	8.95796e+06	0.464546	47065.1	9.11574e+06	0.516307	39523	9.19534e+06	0.429816	44230.9	1.10732e+07	0.39944	35751.8	1.04674e+07	0.341555	48554.9	1.08401e+07	0.447921	47961.7	1.11165e+07	0.431448	43608.3	1.00711e+07	0.433006	50134.5	1.05985e+07	0.473032	40893.1	9.21051e+06	0.443983	50918.1	1.08673e+07	0.468543	44449.7	9.71401e+06	0.457583
PWY-5973	0.850494	0.0394547	0.899949	0.0759534	0.00565293	0.0135918	-0.0494549	-0.0831833	-0.0157265		63852.7	7.81624e+06	0.816924	73442.3	8.95796e+06	0.819855	77667.6	9.11574e+06	0.852017	75329.8	9.19534e+06	0.819217	91613.5	1.10732e+07	0.827342	86955.5	1.04674e+07	0.83073	89353	1.08401e+07	0.824285	94553.1	1.11165e+07	0.850568	83513.6	1.00711e+07	0.829244	92517.6	1.05985e+07	0.872928	77391	9.21051e+06	0.840247	92270.3	1.08673e+07	0.849061	82509.5	9.71401e+06	0.849387
PWY-5154	0.526263	0.0237372	0.510957	0.0217987	0.00579517	0.013858	0.0153057	0.00469784	0.0259136		38565.7	7.81624e+06	0.493405	44330.1	8.95796e+06	0.494868	47739.6	9.11574e+06	0.523706	47393.3	9.19534e+06	0.515406	57059	1.10732e+07	0.515288	58349.7	1.04674e+07	0.557445	54868.6	1.08401e+07	0.506165	57683.5	1.11165e+07	0.518902	52340	1.00711e+07	0.519707	54595.9	1.05985e+07	0.515127	49223.4	9.21051e+06	0.534427	54722.6	1.08673e+07	0.503552	50429.6	9.71401e+06	0.519143
TCA	0.696554	0.0154715	0.685436	0.0162511	0.00589364	0.0139419	0.0111179	0.00341794	0.0188179		53600.5	7.81624e+06	0.685758	61280.9	8.95796e+06	0.684094	66291.8	9.11574e+06	0.727223	62193.4	9.19534e+06	0.676357	73417.4	1.10732e+07	0.663018	70883.4	1.04674e+07	0.677186	74680.6	1.08401e+07	0.688932	74800.3	1.11165e+07	0.672879	69687.9	1.00711e+07	0.691962	74236	1.05985e+07	0.700436	63262.5	9.21051e+06	0.686851	74950.6	1.08673e+07	0.689687	66573.3	9.71401e+06	0.685332
PWY0-1415	0.0958367	0.0426567	0.128759	0.0486674	0.00586562	0.0139507	-0.0329219	-0.0556698	-0.010174		7909.4	7.81624e+06	0.101192	6828.45	8.95796e+06	0.0762277	8240.96	9.11574e+06	0.0904036	6988.32	9.19534e+06	0.0759985	3553.97	1.10732e+07	0.0320952	5420.17	1.04674e+07	0.0517816	8105.63	1.08401e+07	0.0747748	8648.16	1.11165e+07	0.077796	6849.97	1.00711e+07	0.0680164	11376.1	1.05985e+07	0.107337	10021.5	9.21051e+06	0.108805	8401.97	1.08673e+07	0.077314	17668.8	9.71401e+06	0.18189
CATECHOL-ORTHO-CLEAVAGE-PWY	0.0333025	0.0124368	0.0249784	0.0121351	0.00633981	0.0148378	0.00832412	0.00249393	0.0141543		1971.2	7.81624e+06	0.0252193	3318.57	8.95796e+06	0.037046	3103.91	9.11574e+06	0.03405	2527.65	9.19534e+06	0.0274884	2724.17	1.10732e+07	0.0246015	4878.71	1.04674e+07	0.0466088	2607.67	1.08401e+07	0.0240558	2856.47	1.11165e+07	0.0256959	3430.76	1.00711e+07	0.0340655	3510.24	1.05985e+07	0.0331201	3695.78	9.21051e+06	0.0401257	3443.69	1.08673e+07	0.0316884	3305.35	9.71401e+06	0.0340267
PWY-722	0.000739688	0.00156553	0.00919641	0.0134823	0.00631956	0.0148696	-0.00845672	-0.0142808	-0.00263264		296.232	7.81624e+06	0.00378996	188.493	8.95796e+06	0.0021042	0	9.11574e+06	0	32.9138	9.19534e+06	0.00035794	0	1.10732e+07	0	19.8645	1.04674e+07	0.000189776	83.7562	1.08401e+07	0.000772654	0	1.11165e+07	0	35.9233	1.00711e+07	0.000356698	135.908	1.05985e+07	0.00128233	66.2481	9.21051e+06	0.000719267	13.5936	1.08673e+07	0.000125087	54.3548	9.71401e+06	0.00055955
GALACTUROCAT-PWY	0.157363	0.0386523	0.13599	0.0296484	0.00655144	0.0150923	0.0213731	0.00626108	0.0364851		10129.4	7.81624e+06	0.129594	13308	8.95796e+06	0.148561	8431.01	9.11574e+06	0.0924885	10426.8	9.19534e+06	0.113392	14360.9	1.10732e+07	0.129691	9741.75	1.04674e+07	0.0930679	15741.1	1.08401e+07	0.145213	15833.3	1.11165e+07	0.142432	12721.8	1.00711e+07	0.12632	15393.4	1.05985e+07	0.145241	12453.9	9.21051e+06	0.135214	15244.3	1.08673e+07	0.140277	18145.9	9.71401e+06	0.186802
PWY-3941	0.01065	0.00358416	0.0148935	0.00663487	0.00652857	0.0151188	-0.00424342	-0.00719662	-0.00129022		1230.37	7.81624e+06	0.0157412	795.554	8.95796e+06	0.00888097	1058.31	9.11574e+06	0.0116097	883.215	9.19534e+06	0.00960502	919.663	1.10732e+07	0.00830528	1117.88	1.04674e+07	0.0106797	1759.19	1.08401e+07	0.0162286	1718.95	1.11165e+07	0.0154631	2106.33	1.00711e+07	0.0209147	1295.2	1.05985e+07	0.0122205	1035.93	9.21051e+06	0.0112472	883.404	1.08673e+07	0.00812899	906.829	9.71401e+06	0.00933526
PWY0-166	0.467606	0.0148314	0.480315	0.0193504	0.00649706	0.0151254	-0.0127092	-0.0215908	-0.00382758		37117	7.81624e+06	0.474871	42203.3	8.95796e+06	0.471126	45839.1	9.11574e+06	0.502857	41391.1	9.19534e+06	0.450131	49354.4	1.10732e+07	0.445709	46154.3	1.04674e+07	0.440936	51158.8	1.08401e+07	0.471942	50677.4	1.11165e+07	0.455877	48232.5	1.00711e+07	0.478922	49573.8	1.05985e+07	0.467742	42853.7	9.21051e+06	0.465269	50426.9	1.08673e+07	0.464023	43420.3	9.71401e+06	0.446986
PWY-6654	0.0042313	0.0136239	4.16e-05	0.000100725	0.00665471	0.0152504	0.00418971	0.00119648	0.00718293		842.552	7.81624e+06	0.0107795	292.901	8.95796e+06	0.00326972	1591.62	9.11574e+06	0.0174601	5.9995	9.19534e+06	6.52e-05	0	1.10732e+07	0	7.9993	1.04674e+07	7.64e-05	57.9629	1.08401e+07	0.00053471	53.9664	1.11165e+07	0.000485464	11.9984	1.00711e+07	0.000119137	35.9862	1.05985e+07	0.000339539	25.9919	9.21051e+06	0.000282198	15.9974	1.08673e+07	0.000147206	0	9.71401e+06	0
PWYG-321	0.658894	0.052247	0.693488	0.0509074	0.00681144	0.0155287	-0.0345943	-0.0590592	-0.0101293		50921.4	7.81624e+06	0.651482	57085.7	8.95796e+06	0.637262	65793.8	9.11574e+06	0.72176	63240.6	9.19534e+06	0.687746	79033.4	1.10732e+07	0.713735	84519.5	1.04674e+07	0.807458	68772.3	1.08401e+07	0.634428	75304.3	1.11165e+07	0.677413	69193.5	1.00711e+07	0.687053	69786.7	1.05985e+07	0.658456	64666.4	9.21051e+06	0.702094	72889.8	1.08673e+07	0.670724	63216.3	9.71401e+06	0.650774
P162-PWY	0.00278272	0.00320033	0.00113855	0.00224636	0.00711997	0.0161484	0.00164417	0.000466684	0.00282165		460.224	7.81624e+06	0.00588806	467.075	8.95796e+06	0.00521408	227.473	9.11574e+06	0.00249539	385.197	9.19534e+06	0.00418905	79.285	1.10732e+07	0.000716007	39.8849	1.04674e+07	0.000381041	627.582	1.08401e+07	0.00578947	748.543	1.11165e+07	0.00673364	1410.55	1.00711e+07	0.014006	295.921	1.05985e+07	0.00279209	142.618	9.21051e+06	0.00154842	260.257	1.08673e+07	0.00239486	157.684	9.71401e+06	0.00162326
P281-PWY	0.011982	0.00885481	0.0192381	0.0111654	0.00720301	0.0162529	-0.00725614	-0.0124026	-0.0021097		1012.33	7.81624e+06	0.0129517	730.027	8.95796e+06	0.00814947	1174.09	9.11574e+06	0.0128798	1332.15	9.19534e+06	0.0144873	1583.75	1.10732e+07	0.0143025	1954.16	1.04674e+07	0.0186691	1078.26	1.08401e+07	0.00994701	1129.65	1.11165e+07	0.0101619	985.226	1.00711e+07	0.00978274	1199.14	1.05985e+07	0.0113142	1879.83	9.21051e+06	0.0204096	986.756	1.08673e+07	0.00908002	2093.8	9.71401e+06	0.0215544
PWY-7664	0.634063	0.0502382	0.667025	0.0489456	0.00728064	0.0163443	-0.0329615	-0.056484	-0.00943891		49060	7.81624e+06	0.627668	55053.7	8.95796e+06	0.614578	63479.4	9.11574e+06	0.696371	60927.7	9.19534e+06	0.662593	76314.4	1.10732e+07	0.68918	81285.8	1.04674e+07	0.776565	66250.3	1.08401e+07	0.611161	72507.3	1.11165e+07	0.652252	66723.4	1.00711e+07	0.662526	67108.9	1.05985e+07	0.633191	62163.2	9.21051e+06	0.674916	70271	1.08673e+07	0.646626	60881	9.71401e+06	0.626734
PWY-6350	0.0023883	0.00776393	2.96e-05	8.04e-05	0.00731861	0.0163461	0.0023587	0.000652786	0.00406461		359.958	7.81624e+06	0.00460526	169.443	8.95796e+06	0.00189153	69.0293	9.11574e+06	0.000757254	10.7796	9.19534e+06	0.000117229	0	1.10732e+07	0	9.2092	1.04674e+07	8.8e-05	71.9986	1.08401e+07	0.00066419	54.5781	1.11165e+07	0.000490967	20.4191	1.00711e+07	0.00020275	40.7584	1.05985e+07	0.000384566	37.0633	9.21051e+06	0.000402402	32.6598	1.08673e+07	0.000300532	0	9.71401e+06	0
PWY-6892	0.111775	0.0546286	0.153024	0.063418	0.0076885	0.0170856	-0.0412497	-0.070815	-0.0116843		12392.5	7.81624e+06	0.158549	16049.1	8.95796e+06	0.17916	7424.8	9.11574e+06	0.0814504	10902.4	9.19534e+06	0.118565	18671.3	1.10732e+07	0.168616	5234.71	1.04674e+07	0.0500099	12507.2	1.08401e+07	0.115379	9942.28	1.11165e+07	0.0894375	12008.7	1.00711e+07	0.11924	8695.04	1.05985e+07	0.08204	4881.03	9.21051e+06	0.0529941	17544.6	1.08673e+07	0.161444	7508.3	9.71401e+06	0.0772935
PWY-5177	0.00146424	0.00175769	0.000596458	0.00118757	0.00791	0.0174894	0.000867783	0.000237033	0.00149853		239.605	7.81624e+06	0.00306547	241.674	8.95796e+06	0.00269787	115.929	9.11574e+06	0.00127174	200.802	9.19534e+06	0.00218374	39.9937	1.10732e+07	0.000361175	19.9986	1.04674e+07	0.000191057	329.515	1.08401e+07	0.00303979	401.325	1.11165e+07	0.00361019	776.121	1.00711e+07	0.00770645	150.894	1.05985e+07	0.00142373	71.9755	9.21051e+06	0.00078145	131.921	1.08673e+07	0.00121392	79.9699	9.71401e+06	0.000823243
DTDPRHAMSYN-PWY	0.509416	0.035309	0.485201	0.0371429	0.00836668	0.0184067	0.0242154	0.00662111	0.0418096		40181.9	7.81624e+06	0.514082	44989.5	8.95796e+06	0.502229	46802.7	9.11574e+06	0.513428	46540.5	9.19534e+06	0.506132	56583.5	1.10732e+07	0.510994	52369.6	1.04674e+07	0.500313	57047.3	1.08401e+07	0.526264	55539.9	1.11165e+07	0.499619	50089.9	1.00711e+07	0.497365	53222.1	1.05985e+07	0.502164	43890	9.21051e+06	0.476521	56397.9	1.08673e+07	0.518967	49171.5	9.71401e+06	0.506191
P161-PWY	0.118385	0.0459935	0.154829	0.0576076	0.00875331	0.0191615	-0.0364433	-0.0630191	-0.00986755		12094.5	7.81624e+06	0.154736	14200.1	8.95796e+06	0.158519	11905.5	9.11574e+06	0.130604	8134.07	9.19534e+06	0.0884586	8775.89	1.10732e+07	0.0792533	8268.36	1.04674e+07	0.0789919	12011.6	1.08401e+07	0.110807	13407.8	1.11165e+07	0.120612	15460.8	1.00711e+07	0.153517	16820.7	1.05985e+07	0.158708	13694.1	9.21051e+06	0.148679	16814.9	1.08673e+07	0.154729	9208.17	9.71401e+06	0.0947927
COMPLETE-ARO-PWY	0.606365	0.0163534	0.623516	0.0281739	0.00944987	0.0205839	-0.0171515	-0.0297516	-0.00455133		46961.8	7.81624e+06	0.600824	53569.5	8.95796e+06	0.59801	57768	9.11574e+06	0.633718	54057.7	9.19534e+06	0.587881	64621.5	1.10732e+07	0.583584	61593.9	1.04674e+07	0.588438	65256.9	1.08401e+07	0.601998	66127.4	1.11165e+07	0.59486	61201	1.00711e+07	0.607692	64652.1	1.05985e+07	0.610009	54725.8	9.21051e+06	0.594167	65094.9	1.08673e+07	0.598996	57491.9	9.71401e+06	0.591845
GOLPDLCAT-PWY	0.000939535	0.00121009	0.000484055	0.000518634	0.00954032	0.0206785	0.00045548	0.000113892	0.000797068		336.705	7.81624e+06	0.00430776	49.7775	8.95796e+06	0.000555679	174.701	9.11574e+06	0.00191648	329.242	9.19534e+06	0.00358053	7.9664	1.10732e+07	7.19e-05	8.9273	1.04674e+07	8.53e-05	183.109	1.08401e+07	0.00168919	12.1701	1.11165e+07	0.000109478	23.6417	1.00711e+07	0.000234749	83.045	1.05985e+07	0.000783552	329.824	9.21051e+06	0.00358095	44.3701	1.08673e+07	0.000408289	114.988	9.71401e+06	0.00118374
PWY-6731	0.000878481	0.00215624	0.000236814	0.000225025	0.00970234	0.0208245	0.000641668	0.000159363	0.00112397		52.3921	7.81624e+06	0.000670298	31.2162	8.95796e+06	0.000348474	14.9911	9.11574e+06	0.000164453	23.7265	9.19534e+06	0.000258027	22.4835	1.10732e+07	0.000203044	4.9987	1.04674e+07	4.78e-05	19.9882	1.08401e+07	0.000184392	12.4953	1.11165e+07	0.000112404	0	1.00711e+07	0	9.9966	1.05985e+07	9.43e-05	9.9957	9.21051e+06	0.000108525	0	1.08673e+07	0	37.4362	9.71401e+06	0.000385384
PWY0-862	0.588598	0.0497403	0.619716	0.0481326	0.00980283	0.0208369	-0.0311186	-0.0542822	-0.00795492		45759.3	7.81624e+06	0.585439	51207.6	8.95796e+06	0.571643	59797.2	9.11574e+06	0.655977	56783.7	9.19534e+06	0.617526	71310.6	1.10732e+07	0.643991	76097.5	1.04674e+07	0.726999	61482.5	1.08401e+07	0.567179	67579.4	1.11165e+07	0.607922	62112.2	1.00711e+07	0.61674	62406.7	1.05985e+07	0.588823	58019.7	9.21051e+06	0.629929	65361.9	1.08673e+07	0.601453	56406.5	9.71401e+06	0.580671
PWY-6349	0.0022436	0.00758612	2.43e-05	6.59e-05	0.0096861	0.0208916	0.00221934	0.000552589	0.0038861		340.054	7.81624e+06	0.0043506	154.847	8.95796e+06	0.00172859	56.0466	9.11574e+06	0.000614833	8.7371	9.19534e+06	9.5e-05	0	1.10732e+07	0	7.3889	1.04674e+07	7.06e-05	61.1044	1.08401e+07	0.000563691	44.8597	1.11165e+07	0.000403543	16.5137	1.00711e+07	0.000163972	33.1924	1.05985e+07	0.000313179	30.2077	9.21051e+06	0.00032797	26.9311	1.08673e+07	0.000247817	0	9.71401e+06	0
ARGORNPROST-PWY	0.0941664	0.0369016	0.0754032	0.0271855	0.00978958	0.0209098	0.0187632	0.00473535	0.0327911		7439.77	7.81624e+06	0.0951835	8683.72	8.95796e+06	0.0969385	5010.23	9.11574e+06	0.0549624	18283.9	9.19534e+06	0.198838	25402.4	1.10732e+07	0.229404	19627.2	1.04674e+07	0.187509	14330.8	1.08401e+07	0.132202	16914.8	1.11165e+07	0.15216	8549.68	1.00711e+07	0.0848936	8454.36	1.05985e+07	0.0797691	8742.16	9.21051e+06	0.0949151	11056.7	1.08673e+07	0.101742	10964.6	9.71401e+06	0.112874
PWY-6630	0.447008	0.0246143	0.42371	0.0384236	0.0101452	0.021461	0.0232983	0.00598147	0.0406152		32520.2	7.81624e+06	0.41606	38092.6	8.95796e+06	0.425237	35888.3	9.11574e+06	0.393696	43268.2	9.19534e+06	0.470545	53039	1.10732e+07	0.478984	52556.4	1.04674e+07	0.502098	47084.5	1.08401e+07	0.434357	50886.7	1.11165e+07	0.45776	43971.6	1.00711e+07	0.436613	44883.1	1.05985e+07	0.423484	41456	9.21051e+06	0.450095	46925.4	1.08673e+07	0.431802	43410.9	9.71401e+06	0.44689
PWY-7385	2.23e-05	7.68e-05	0	0	0.0102761	0.0216338	2.23e-05	5.41e-06	3.92e-05		0	7.81624e+06	0	0	8.95796e+06	0	0	9.11574e+06	0	0	9.19534e+06	0	0	1.10732e+07	0	0	1.04674e+07	0	0	1.08401e+07	0	0	1.11165e+07	0	0	1.00711e+07	0	0	1.05985e+07	0	3.92	9.21051e+06	4.26e-05	0	1.08673e+07	0	0	9.71401e+06	0
PWY-5971	0.298431	0.0925755	0.211446	0.144978	0.0108557	0.0227452	0.0869858	0.0216644	0.152307		38260.1	7.81624e+06	0.489495	39625.2	8.95796e+06	0.442346	43520.2	9.11574e+06	0.477418	24935.4	9.19534e+06	0.271174	16784.7	1.10732e+07	0.151579	31080.9	1.04674e+07	0.296932	43475.2	1.08401e+07	0.40106	38452.1	1.11165e+07	0.345902	41245.4	1.00711e+07	0.409544	36262.7	1.05985e+07	0.342148	36544.5	9.21051e+06	0.39677	44087.6	1.08673e+07	0.40569	19531.8	9.71401e+06	0.201069
VALDEG-PWY	0.0175405	0.00853869	0.0250218	0.0124983	0.011418	0.0238101	-0.00748134	-0.0131472	-0.00181546		1764.31	7.81624e+06	0.0225724	1120.68	8.95796e+06	0.0125105	1385.85	9.11574e+06	0.0152029	1383.45	9.19534e+06	0.0150451	1378.64	1.10732e+07	0.0124502	1655.76	1.04674e+07	0.0158183	3124.65	1.08401e+07	0.028825	3049.63	1.11165e+07	0.0274335	3761.24	1.00711e+07	0.0373471	1863.67	1.05985e+07	0.0175843	1395.44	9.21051e+06	0.0151505	1220.83	1.08673e+07	0.011234	1295.64	9.71401e+06	0.0133378
PWY-6944	0.0199794	0.0142328	0.0303426	0.0170354	0.0118006	0.0244918	-0.0103632	-0.0182702	-0.00245622		1793.39	7.81624e+06	0.0229444	2669.56	8.95796e+06	0.0298009	3717.1	9.11574e+06	0.0407767	1116.46	9.19534e+06	0.0121416	818.456	1.10732e+07	0.0073913	1878.68	1.04674e+07	0.017948	1847.57	1.08401e+07	0.0170439	1314.03	1.11165e+07	0.0118206	2250.52	1.00711e+07	0.0223464	2956	1.05985e+07	0.0278906	3199.52	9.21051e+06	0.0347377	3232.45	1.08673e+07	0.0297447	1823.25	9.71401e+06	0.0187693
ARO-PWY	0.570632	0.0154552	0.585827	0.0260325	0.0125321	0.0258878	-0.0151949	-0.0268564	-0.00353345		44195.6	7.81624e+06	0.565433	50360.3	8.95796e+06	0.562185	54304	9.11574e+06	0.595717	50876.9	9.19534e+06	0.55329	60806.1	1.10732e+07	0.549127	58024.8	1.04674e+07	0.55434	61396.4	1.08401e+07	0.566384	62259.3	1.11165e+07	0.560064	57661.6	1.00711e+07	0.572548	60816.2	1.05985e+07	0.573817	51571.6	9.21051e+06	0.559921	61236.6	1.08673e+07	0.563492	54121	9.71401e+06	0.557143
PWY-6071	0.0100481	0.00840569	0.0141483	0.0062519	0.0135485	0.0278568	-0.0041002	-0.00731665	-0.000883757		808.213	7.81624e+06	0.0103402	2773.4	8.95796e+06	0.0309602	557.448	9.11574e+06	0.00611523	493.488	9.19534e+06	0.00536672	437.907	1.10732e+07	0.00395465	838.299	1.04674e+07	0.0080087	1011.99	1.08401e+07	0.00933569	548.201	1.11165e+07	0.00493143	458.159	1.00711e+07	0.00454927	737.55	1.05985e+07	0.00695898	1446.23	9.21051e+06	0.015702	1433.05	1.08673e+07	0.0131868	647.566	9.71401e+06	0.00666631
PWY-7211	0.553744	0.0149791	0.565355	0.0198068	0.0138668	0.0282471	-0.0116111	-0.0206878	-0.00253438		43059.9	7.81624e+06	0.550903	49038.3	8.95796e+06	0.547427	52012	9.11574e+06	0.570573	49178.8	9.19534e+06	0.534823	58966	1.10732e+07	0.53251	55233.1	1.04674e+07	0.52767	60450.7	1.08401e+07	0.55766	60371.7	1.11165e+07	0.543084	56408.5	1.00711e+07	0.560105	58354.7	1.05985e+07	0.550592	50106.1	9.21051e+06	0.54401	58924.5	1.08673e+07	0.542217	52502.5	9.71401e+06	0.540482
LEU-DEG2-PWY	0.440884	0.0439454	0.403025	0.0653042	0.0138642	0.0283733	0.0378595	0.00829768	0.0674213		30173.3	7.81624e+06	0.386034	37578.5	8.95796e+06	0.419498	35127.9	9.11574e+06	0.385354	43965.5	9.19534e+06	0.478128	55486.4	1.10732e+07	0.501086	57848	1.04674e+07	0.552651	47164.5	1.08401e+07	0.435095	49256.4	1.11165e+07	0.443094	44627.6	1.00711e+07	0.443127	43420	1.05985e+07	0.409679	42222.9	9.21051e+06	0.458421	45077.4	1.08673e+07	0.414797	44992.3	9.71401e+06	0.463169
PWY-7210	0.00905917	0.0282688	0.00118926	0.00190203	0.0143171	0.0288968	0.00786991	0.00161267	0.0141272		189.366	7.81624e+06	0.00242273	370.316	8.95796e+06	0.00413393	9.9986	9.11574e+06	0.000109685	164.591	9.19534e+06	0.00178994	39.9795	1.10732e+07	0.000361047	109.843	1.04674e+07	0.00104939	211.923	1.08401e+07	0.001955	122.312	1.11165e+07	0.00110028	76.5696	1.00711e+07	0.000760293	224.358	1.05985e+07	0.00211688	64.9367	9.21051e+06	0.000705029	39.9795	1.08673e+07	0.000367887	9.9986	9.71401e+06	0.00010293
PWY-7295	0.0165471	0.00909229	0.011508	0.00812215	0.0143111	0.029018	0.00503903	0.00106167	0.0090164		861.04	7.81624e+06	0.011016	1534.48	8.95796e+06	0.0171297	745.162	9.11574e+06	0.00817445	1269.58	9.19534e+06	0.0138068	1192.97	1.10732e+07	0.0107735	888.519	1.04674e+07	0.00848848	743.256	1.08401e+07	0.00685657	813.566	1.11165e+07	0.00731857	1062.99	1.00711e+07	0.0105549	1754.35	1.05985e+07	0.0165527	2154.81	9.21051e+06	0.0233952	768.156	1.08673e+07	0.00706849	1192.24	9.71401e+06	0.0122734
PWY-7199	0.290139	0.0410297	0.267045	0.037635	0.0147961	0.0297273	0.0230939	0.00477483	0.041413		20066.5	7.81624e+06	0.256728	22595.9	8.95796e+06	0.252243	19180.6	9.11574e+06	0.210412	29152.9	9.19534e+06	0.31704	37426.7	1.10732e+07	0.337993	35423.1	1.04674e+07	0.338415	32115.6	1.08401e+07	0.296267	33331.7	1.11165e+07	0.299841	27284.7	1.00711e+07	0.270922	27879.7	1.05985e+07	0.263052	25715.2	9.21051e+06	0.279194	28156.1	1.08673e+07	0.259089	29766.2	9.71401e+06	0.306425
PWY-5499	0	0	1.51e-05	2.77e-05	0.0151756	0.0303511	-1.51e-05	-2.71e-05	-3.2e-06		0	7.81624e+06	0	0	8.95796e+06	0	0	9.11574e+06	0	0	9.19534e+06	0	0	1.10732e+07	0	0	1.04674e+07	0	0	1.08401e+07	0	0	1.11165e+07	0	0	1.00711e+07	0	0	1.05985e+07	0	0	9.21051e+06	0	0	1.08673e+07	0	0	9.71401e+06	0
PWY0-1533	0.309724	0.0625257	0.267291	0.0723887	0.0153283	0.0305178	0.0424327	0.00867156	0.0761937		15324.2	7.81624e+06	0.196056	19868.3	8.95796e+06	0.221795	19024	9.11574e+06	0.208695	23116.7	9.19534e+06	0.251396	26186.9	1.10732e+07	0.236488	47655.3	1.04674e+07	0.455276	23519.6	1.08401e+07	0.216969	30396.1	1.11165e+07	0.273433	31132.2	1.00711e+07	0.309125	28274	1.05985e+07	0.266773	28240.7	9.21051e+06	0.306614	28783.4	1.08673e+07	0.264862	29788.4	9.71401e+06	0.306654
PWY-5180	0.0702285	0.0260808	0.0873358	0.0292112	0.0158644	0.031302	-0.0171073	-0.0308003	-0.00341425		6232.86	7.81624e+06	0.0797424	7672.53	8.95796e+06	0.0856504	7256.18	9.11574e+06	0.0796006	4634.71	9.19534e+06	0.0504028	4236.13	1.10732e+07	0.0382556	5929.45	1.04674e+07	0.056647	6769.09	1.08401e+07	0.0624451	7386.14	1.11165e+07	0.0664433	9922.05	1.00711e+07	0.0985205	9920.17	1.05985e+07	0.0935995	8644.41	9.21051e+06	0.0938538	10296.8	1.08673e+07	0.0947497	5868.25	9.71401e+06	0.0604101
PWY-5182	0.0702285	0.0260808	0.0873358	0.0292112	0.0158644	0.031443	-0.0171073	-0.0308003	-0.00341425		6232.86	7.81624e+06	0.0797424	7672.53	8.95796e+06	0.0856504	7256.18	9.11574e+06	0.0796006	4634.71	9.19534e+06	0.0504028	4236.13	1.10732e+07	0.0382556	5929.45	1.04674e+07	0.056647	6769.09	1.08401e+07	0.0624451	7386.14	1.11165e+07	0.0664433	9922.05	1.00711e+07	0.0985205	9920.17	1.05985e+07	0.0935995	8644.41	9.21051e+06	0.0938538	10296.8	1.08673e+07	0.0947497	5868.25	9.71401e+06	0.0604101
PWY-7286	0.00264719	0.00976165	6.81e-06	2.73e-05	0.016443	0.0322987	0.00264038	0.000495884	0.00478489		0	7.81624e+06	0	11.7593	8.95796e+06	0.000131272	3.995	9.11574e+06	4.38e-05	3.9999	9.19534e+06	4.35e-05	0	1.10732e+07	0	5.3332	1.04674e+07	5.1e-05	38.6603	1.08401e+07	0.000356643	32.2553	1.11165e+07	0.000290158	5.9998	1.00711e+07	5.96e-05	23.9975	1.05985e+07	0.000226423	17.3318	9.21051e+06	0.000188174	10.6662	1.08673e+07	9.81e-05	0	9.71401e+06	0
PWY1G-0	0.011206	0.00833658	0.0154348	0.00683915	0.0165685	0.0324007	-0.00422879	-0.00764965	-0.000807937		842.488	7.81624e+06	0.0107787	1011.44	8.95796e+06	0.0112909	985.837	9.11574e+06	0.0108147	513.533	9.19534e+06	0.0055847	268.776	1.10732e+07	0.00242726	757.27	1.04674e+07	0.00723459	799.355	1.08401e+07	0.00737408	719.653	1.11165e+07	0.00647376	681.307	1.00711e+07	0.006765	1484.82	1.05985e+07	0.0140097	1566.2	9.21051e+06	0.0170045	836.633	1.08673e+07	0.00769861	658.357	9.71401e+06	0.0067774
PWY-6282	0.601134	0.0512898	0.631148	0.0509182	0.0172045	0.0334956	-0.0300138	-0.0543936	-0.00563404		46778.1	7.81624e+06	0.598473	52332.3	8.95796e+06	0.584199	60617	9.11574e+06	0.664971	58047.7	9.19534e+06	0.631273	72834.1	1.10732e+07	0.65775	78057	1.04674e+07	0.745718	62684.2	1.08401e+07	0.578264	68765.3	1.11165e+07	0.61859	63540.1	1.00711e+07	0.630918	63586.2	1.05985e+07	0.599953	59233	9.21051e+06	0.643103	66820.3	1.08673e+07	0.614873	57498.9	9.71401e+06	0.591917
PWY-6317	0.163579	0.0338148	0.183386	0.0337756	0.0176223	0.0341578	-0.0198071	-0.0359598	-0.00365438		15112.9	7.81624e+06	0.193353	16451.2	8.95796e+06	0.183649	12939.6	9.11574e+06	0.141948	14110.8	9.19534e+06	0.153456	15855	1.10732e+07	0.143183	9975.52	1.04674e+07	0.0953012	18477.7	1.08401e+07	0.170457	18156	1.11165e+07	0.163325	15358.1	1.00711e+07	0.152497	18139.2	1.05985e+07	0.171148	13673.7	9.21051e+06	0.148458	17010.2	1.08673e+07	0.156526	13712.6	9.71401e+06	0.141163
PWY-5744	0.0100373	0.00463399	0.0180155	0.0148702	0.0179447	0.0346302	-0.00797817	-0.0144604	-0.00149591		813.761	7.81624e+06	0.0104112	644.356	8.95796e+06	0.00719311	1341.27	9.11574e+06	0.0147138	778.35	9.19534e+06	0.00846461	1110.02	1.10732e+07	0.0100243	1132.89	1.04674e+07	0.0108231	1086.7	1.08401e+07	0.0100248	1198.35	1.11165e+07	0.01078	787.344	1.00711e+07	0.00781789	1141.07	1.05985e+07	0.0107663	1469.7	9.21051e+06	0.0159568	842.758	1.08673e+07	0.00775496	1413.46	9.71401e+06	0.0145507
PWY-5415	0.0588913	0.024811	0.0750987	0.0283611	0.0180435	0.0346688	-0.0162074	-0.02946	-0.00295475		5047.65	7.81624e+06	0.064579	6883.72	8.95796e+06	0.0768447	6927.82	9.11574e+06	0.0759984	3720.01	9.19534e+06	0.0404553	3389.62	1.10732e+07	0.0306109	5185.49	1.04674e+07	0.0495396	5778.25	1.08401e+07	0.0533046	5764.59	1.11165e+07	0.0518564	8598.82	1.00711e+07	0.0853815	8274.38	1.05985e+07	0.0780709	7559.15	9.21051e+06	0.082071	8734.29	1.08673e+07	0.080372	4665.49	9.71401e+06	0.0480285
PWY-1422	0.000133338	0.000173401	0.000241453	0.000189944	0.019165	0.0366635	-0.000108115	-0.000197472	-1.88e-05		12.7393	7.81624e+06	0.000162985	39.1298	8.95796e+06	0.000436816	0	9.11574e+06	0	8.5265	9.19534e+06	9.27e-05	14.4171	1.10732e+07	0.000130198	10.6466	1.04674e+07	0.000101712	33.5663	1.08401e+07	0.000309651	23.2158	1.11165e+07	0.000208842	0	1.00711e+07	0	57.5744	1.05985e+07	0.00054323	0	9.21051e+06	0	0	1.08673e+07	0	6.5197	9.71401e+06	6.71e-05
PWY-7198	0.00640918	0.021015	0.000833795	0.0013363	0.019306	0.0367733	0.00557538	0.000927497	0.0102233		132.688	7.81624e+06	0.0016976	259.691	8.95796e+06	0.002899	6.9993	9.11574e+06	7.68e-05	115.286	9.19534e+06	0.00125374	0	1.10732e+07	0	48.9652	1.04674e+07	0.00046779	148.465	1.08401e+07	0.0013696	85.6544	1.11165e+07	0.000770519	53.6157	1.00711e+07	0.000532374	157.174	1.05985e+07	0.00148298	45.4684	9.21051e+06	0.000493658	27.9898	1.08673e+07	0.000257559	6.9993	9.71401e+06	7.21e-05
PWY-7024	0.0120398	0.00536953	0.0211344	0.0172008	0.0194923	0.0369681	-0.00909455	-0.0165931	-0.00159606		1005.48	7.81624e+06	0.0128639	864.656	8.95796e+06	0.00965238	1542.91	9.11574e+06	0.0169258	957.284	9.19534e+06	0.0104105	1315.9	1.10732e+07	0.0118836	1332.58	1.04674e+07	0.0127309	1278.63	1.08401e+07	0.0117954	1411.51	1.11165e+07	0.0126974	915.183	1.00711e+07	0.00908726	1329.64	1.05985e+07	0.0125455	1801.96	9.21051e+06	0.0195641	1001.64	1.08673e+07	0.009217	1667.48	9.71401e+06	0.0171657
PWY0-1479	0.283262	0.0483817	0.252628	0.0547218	0.0205034	0.038719	0.0306346	0.00502254	0.0562467		24761.1	7.81624e+06	0.316791	27543.4	8.95796e+06	0.307474	25076.2	9.11574e+06	0.275087	26457.3	9.19534e+06	0.287725	33157.5	1.10732e+07	0.299439	23515.3	1.04674e+07	0.224654	30786.4	1.08401e+07	0.284006	34563.1	1.11165e+07	0.310918	27689.8	1.00711e+07	0.274944	32104.5	1.05985e+07	0.302915	26230.4	9.21051e+06	0.284788	35051.3	1.08673e+07	0.322539	25111.5	9.71401e+06	0.258509
PWY-7200	0.378507	0.0314573	0.359621	0.0335695	0.0209859	0.0394606	0.0188859	0.00302403	0.0347479		27726.2	7.81624e+06	0.354725	30749.6	8.95796e+06	0.343265	28631.1	9.11574e+06	0.314084	36894.9	9.19534e+06	0.401235	45603.9	1.10732e+07	0.41184	43690.6	1.04674e+07	0.417398	41447	1.08401e+07	0.38235	42590.7	1.11165e+07	0.383132	36400.5	1.00711e+07	0.361437	37959.1	1.05985e+07	0.358154	33727.6	9.21051e+06	0.366187	38334.3	1.08673e+07	0.352748	37447.2	9.71401e+06	0.385497
PWY-6545	0.358819	0.0428747	0.330063	0.0532095	0.0232681	0.0435659	0.0287556	0.00417942	0.0533318		24347	7.81624e+06	0.311493	26764.6	8.95796e+06	0.29878	25234.3	9.11574e+06	0.276821	37554.2	9.19534e+06	0.408405	46391.7	1.10732e+07	0.418954	47155.9	1.04674e+07	0.450505	34532.6	1.08401e+07	0.318565	42210	1.11165e+07	0.379707	33079.1	1.00711e+07	0.328457	37581.1	1.05985e+07	0.354588	31961.1	9.21051e+06	0.347007	35202.5	1.08673e+07	0.32393	30521.5	9.71401e+06	0.314201
PWY-6470	0.00114323	0.00245477	0.00423203	0.00600354	0.0234958	0.0438057	-0.0030888	-0.00572572	-0.000451882		973.696	7.81624e+06	0.0124573	1570.84	8.95796e+06	0.0175356	0	9.11574e+06	0	180.975	9.19534e+06	0.00196811	4.7239	1.10732e+07	4.27e-05	0	1.04674e+07	0	165.954	1.08401e+07	0.00153093	32.1758	1.11165e+07	0.000289443	84.4722	1.00711e+07	0.000838762	154.825	1.05985e+07	0.00146082	312	9.21051e+06	0.00338743	0	1.08673e+07	0	99.4005	9.71401e+06	0.00102327
PWY-6628	0.455616	0.0251233	0.434424	0.0405068	0.0241207	0.044781	0.021192	0.00298526	0.0393988		33244.6	7.81624e+06	0.425328	38845.2	8.95796e+06	0.433638	36416.9	9.11574e+06	0.399495	44435	9.19534e+06	0.483234	54667.2	1.10732e+07	0.493689	53601.3	1.04674e+07	0.51208	48132.8	1.08401e+07	0.444027	52154.4	1.11165e+07	0.469163	44638.6	1.00711e+07	0.443237	45823.8	1.05985e+07	0.43236	42372.7	9.21051e+06	0.460047	47966.6	1.08673e+07	0.441383	44373	9.71401e+06	0.456793
ARGSYN-PWY	0.522413	0.0156284	0.513012	0.0173438	0.024911	0.0460539	0.00940101	0.00125902	0.017543		38690.6	7.81624e+06	0.495003	44437	8.95796e+06	0.496061	47788.4	9.11574e+06	0.52424	48060.5	9.19534e+06	0.522662	57607.6	1.10732e+07	0.520242	56233.3	1.04674e+07	0.537226	55002.3	1.08401e+07	0.507399	57386.3	1.11165e+07	0.516228	51789.7	1.00711e+07	0.514243	54422.2	1.05985e+07	0.513488	48263.9	9.21051e+06	0.52401	54602.1	1.08673e+07	0.502443	49906	9.71401e+06	0.513753
PWY-7400	0.520716	0.0153817	0.511409	0.0172199	0.025121	0.0462478	0.00930687	0.0012343	0.0173794		38595.2	7.81624e+06	0.493782	44311.9	8.95796e+06	0.494665	47654.1	9.11574e+06	0.522767	47862.7	9.19534e+06	0.52051	57348.8	1.10732e+07	0.517905	55982.7	1.04674e+07	0.534831	54860.3	1.08401e+07	0.506088	57193.9	1.11165e+07	0.514497	51617.1	1.00711e+07	0.512529	54260.2	1.05985e+07	0.51196	48072.7	9.21051e+06	0.521933	54446.3	1.08673e+07	0.501008	49734.4	9.71401e+06	0.511986
METHGLYUT-PWY	0.00877645	0.00491192	0.00640765	0.00415259	0.0252801	0.0463468	0.0023688	0.000307899	0.00442971		954.2	7.81624e+06	0.0122079	1629.91	8.95796e+06	0.0181951	469.363	9.11574e+06	0.00514894	544.47	9.19534e+06	0.00592115	485.069	1.10732e+07	0.00438056	510.599	1.04674e+07	0.00487802	538.729	1.08401e+07	0.0049698	583.226	1.11165e+07	0.00524651	477.458	1.00711e+07	0.00474089	919.097	1.05985e+07	0.00867193	1131.84	9.21051e+06	0.0122886	469.627	1.08673e+07	0.00432146	766.326	9.71401e+06	0.00788887
PWY-5743	0.00883628	0.00423708	0.0165765	0.015503	0.0261949	0.0478247	-0.00774023	-0.0144819	-0.000998526		751.257	7.81624e+06	0.00961149	630.234	8.95796e+06	0.00703546	1176.59	9.11574e+06	0.0129073	688.515	9.19534e+06	0.00748765	976.963	1.10732e+07	0.00882275	951.844	1.04674e+07	0.00909345	935.846	1.08401e+07	0.00863322	1021.19	1.11165e+07	0.00918628	658.332	1.00711e+07	0.00653687	971.305	1.05985e+07	0.00916452	1330.22	9.21051e+06	0.0144424	730.001	1.08673e+07	0.00671739	1216.67	9.71401e+06	0.0125249
PWY-5659	0.572257	0.0193246	0.58643	0.0273093	0.026745	0.0486272	-0.014173	-0.0265967	-0.00174926		44978.2	7.81624e+06	0.575446	50105	8.95796e+06	0.559335	55494.7	9.11574e+06	0.608779	52029.8	9.19534e+06	0.565828	60554.7	1.10732e+07	0.546857	57484.3	1.04674e+07	0.549177	60793.3	1.08401e+07	0.560821	62460.2	1.11165e+07	0.561871	56814.6	1.00711e+07	0.564137	62490.1	1.05985e+07	0.589611	51644.4	9.21051e+06	0.560712	61736.2	1.08673e+07	0.56809	51532	9.71401e+06	0.530491
CHLOROPHYLL-SYN	0.0521008	0.0168114	0.0428926	0.0171629	0.0283205	0.0508614	0.00920823	0.00103415	0.0173823		3388.32	7.81624e+06	0.0433498	3618.21	8.95796e+06	0.040391	3911.55	9.11574e+06	0.0429098	4102.64	9.19534e+06	0.0446166	2244.81	1.10732e+07	0.0202724	4219.69	1.04674e+07	0.0403129	4372.38	1.08401e+07	0.0403354	5646.36	1.11165e+07	0.0507928	3771.49	1.00711e+07	0.0374488	5516.38	1.05985e+07	0.0520485	6031.82	9.21051e+06	0.0654885	3316.51	1.08673e+07	0.0305182	6445.87	9.71401e+06	0.0663564
HCAMHPDEG-PWY	0.00277404	0.00720003	0.00577398	0.00510589	0.0282489	0.0509406	-0.00299995	-0.00566719	-0.000332709		177.952	7.81624e+06	0.00227669	690.173	8.95796e+06	0.00770457	105.827	9.11574e+06	0.00116093	69.2173	9.19534e+06	0.000752743	34.7821	1.10732e+07	0.00031411	81.5009	1.04674e+07	0.00077862	184.273	1.08401e+07	0.00169993	77.8125	1.11165e+07	0.000699975	113.105	1.00711e+07	0.00112307	156.876	1.05985e+07	0.00148017	457.244	9.21051e+06	0.00496438	328.153	1.08673e+07	0.00301963	281.767	9.71401e+06	0.00290063
PWY-6690	0.00277404	0.00720003	0.00577398	0.00510589	0.0282489	0.0511503	-0.00299995	-0.00566719	-0.000332709		177.952	7.81624e+06	0.00227669	690.173	8.95796e+06	0.00770457	105.827	9.11574e+06	0.00116093	69.2173	9.19534e+06	0.000752743	34.7821	1.10732e+07	0.00031411	81.5009	1.04674e+07	0.00077862	184.273	1.08401e+07	0.00169993	77.8125	1.11165e+07	0.000699975	113.105	1.00711e+07	0.00112307	156.876	1.05985e+07	0.00148017	457.244	9.21051e+06	0.00496438	328.153	1.08673e+07	0.00301963	281.767	9.71401e+06	0.00290063
PWY-6167	0.0010125	0.00382446	6.88e-05	0.000175151	0.0287052	0.0513426	0.000943716	0.000100593	0.00178684		1414.14	7.81624e+06	0.0180923	518.343	8.95796e+06	0.0057864	2670.66	9.11574e+06	0.0292973	0	9.19534e+06	0	0	1.10732e+07	0	0	1.04674e+07	0	0	1.08401e+07	0	41.2892	1.11165e+07	0.000371424	14.9848	1.00711e+07	0.000148791	0	1.05985e+07	0	0	9.21051e+06	0	0	1.08673e+07	0	0	9.71401e+06	0
PWY-5651	0.0601191	0.0117501	0.0685505	0.016635	0.0301781	0.0537586	-0.00843134	-0.0159976	-0.00086504		5212.17	7.81624e+06	0.0666838	5155.43	8.95796e+06	0.0575513	4225.59	9.11574e+06	0.0463549	5734.77	9.19534e+06	0.062366	7039.11	1.10732e+07	0.0635688	4299.18	1.04674e+07	0.0410723	8637.93	1.08401e+07	0.0796852	7225.05	1.11165e+07	0.0649942	6120.5	1.00711e+07	0.0607731	7279.18	1.05985e+07	0.068681	5894.23	9.21051e+06	0.0639946	6089.39	1.08673e+07	0.0560339	5628.39	9.71401e+06	0.0579409
PWY-6404	0.00524663	0.0138032	0.0111096	0.0104459	0.0322708	0.0572546	-0.00586294	-0.0112087	-0.000517134		297.396	7.81624e+06	0.00380485	683.701	8.95796e+06	0.00763232	267.372	9.11574e+06	0.00293309	121.423	9.19534e+06	0.00132048	116.256	1.10732e+07	0.00104988	233.351	1.04674e+07	0.00222933	304.509	1.08401e+07	0.00280911	127.359	1.11165e+07	0.00114568	356.046	1.00711e+07	0.00353534	228.008	1.05985e+07	0.00215132	1498.29	9.21051e+06	0.0162672	761.089	1.08673e+07	0.00700346	850.278	9.71401e+06	0.00875311
NADSYN-PWY	0.0878462	0.0157603	0.0986088	0.021606	0.0334443	0.0590983	-0.0107626	-0.0206235	-0.000901734		7619.42	7.81624e+06	0.0974819	7619.28	8.95796e+06	0.085056	6375.87	9.11574e+06	0.0699436	8322.81	9.19534e+06	0.0905112	10109.9	1.10732e+07	0.0913006	6320.3	1.04674e+07	0.0603811	12391.5	1.08401e+07	0.114312	10503.3	1.11165e+07	0.0944842	8968	1.00711e+07	0.0890473	10601.6	1.05985e+07	0.100029	8572.21	9.21051e+06	0.09307	8993.81	1.08673e+07	0.0827601	8283.53	9.71401e+06	0.0852741
BENZCOA-PWY	1.91e-05	7.2e-05	1.62e-06	7.76e-06	0.0341859	0.0601671	1.75e-05	1.33e-06	3.36e-05		0	7.81624e+06	0	0	8.95796e+06	0	0	9.11574e+06	0	17.292	9.19534e+06	0.000188052	0	1.10732e+07	0	0	1.04674e+07	0	42.0299	1.08401e+07	0.000387728	0	1.11165e+07	0	0	1.00711e+07	0	0	1.05985e+07	0	0	9.21051e+06	0	0	1.08673e+07	0	0	9.71401e+06	0
PWY-5529	0.08042	0.0245048	0.066864	0.0265386	0.0344966	0.0604722	0.0135559	0.00104755	0.0260643		5208.59	7.81624e+06	0.0666381	5573.13	8.95796e+06	0.0622142	6110.42	9.11574e+06	0.0670316	6414.98	9.19534e+06	0.0697634	3760.65	1.10732e+07	0.0339616	6887.02	1.04674e+07	0.0657952	6826.95	1.08401e+07	0.0629789	8818.22	1.11165e+07	0.0793258	5971.6	1.00711e+07	0.0592946	8539.67	1.05985e+07	0.080574	9308.55	9.21051e+06	0.101064	5279.38	1.08673e+07	0.0485803	9791.52	9.71401e+06	0.100798
PWY-6969	0.641705	0.0259518	0.631635	0.0177184	0.0357741	0.0624628	0.0100707	0.000694582	0.0194469		51633.4	7.81624e+06	0.660591	57258.8	8.95796e+06	0.639195	61949.4	9.11574e+06	0.679588	58611.4	9.19534e+06	0.637403	67489.4	1.10732e+07	0.609483	59597.7	1.04674e+07	0.569367	70540.6	1.08401e+07	0.65074	68594	1.11165e+07	0.617049	65166.5	1.00711e+07	0.647067	69307	1.05985e+07	0.65393	56924.3	9.21051e+06	0.618037	70277.9	1.08673e+07	0.64669	62443.3	9.71401e+06	0.642817
PWY-3781	1.54998	0.0460024	1.57816	0.0567452	0.0360803	0.0627483	-0.0281768	-0.0544071	-0.00194647		115776	7.81624e+06	1.48123	130477	8.95796e+06	1.45655	146562	9.11574e+06	1.60779	138391	9.19534e+06	1.50502	162519	1.10732e+07	1.46768	160622	1.04674e+07	1.5345	165587	1.08401e+07	1.52755	168275	1.11165e+07	1.51374	154156	1.00711e+07	1.53068	165875	1.05985e+07	1.56507	141324	9.21051e+06	1.53438	163079	1.08673e+07	1.50063	150002	9.71401e+06	1.54419
P241-PWY	0.000108523	0.000141532	0.000172956	0.000122087	0.0367865	0.0637247	-6.44e-05	-0.00012472	-4.15e-06		0	7.81624e+06	0	46.9181	8.95796e+06	0.000523759	30.3049	9.11574e+06	0.000332446	0	9.19534e+06	0	0	1.10732e+07	0	20.4811	1.04674e+07	0.000195666	0	1.08401e+07	0	37.0101	1.11165e+07	0.000332931	16.9945	1.00711e+07	0.000168746	6.1458	1.05985e+07	5.8e-05	11.7369	9.21051e+06	0.000127429	19.6955	1.08673e+07	0.000181236	18.5591	9.71401e+06	0.000191055
PWY-6876	0.0221376	0.0103689	0.0272695	0.0100261	0.0377464	0.065131	-0.00513191	-0.00995767	-0.00030615		2185.72	7.81624e+06	0.0279638	2229.46	8.95796e+06	0.024888	3004.84	9.11574e+06	0.0329632	1205.07	9.19534e+06	0.0131052	906.66	1.10732e+07	0.00818787	1855	1.04674e+07	0.0177218	1926.06	1.08401e+07	0.017768	1663.38	1.11165e+07	0.0149632	2636.52	1.00711e+07	0.0261792	3666.91	1.05985e+07	0.0345982	3827.5	9.21051e+06	0.0415558	3059.38	1.08673e+07	0.0281521	3517.91	9.71401e+06	0.0362148
POLYISOPRENSYN-PWY	0.552725	0.0146648	0.543461	0.0192764	0.0405501	0.0694243	0.00926474	0.000424945	0.0181045		42394.5	7.81624e+06	0.54239	47409.7	8.95796e+06	0.529246	51850.7	9.11574e+06	0.568804	50034	9.19534e+06	0.544124	58982.8	1.10732e+07	0.532662	56812.3	1.04674e+07	0.542757	59517.1	1.08401e+07	0.549047	59745.9	1.11165e+07	0.537454	55475.3	1.00711e+07	0.550839	58341.4	1.05985e+07	0.550466	49918	9.21051e+06	0.541968	58398.4	1.08673e+07	0.537376	53267.4	9.71401e+06	0.548356
PWY-6385	0.499171	0.0152326	0.490651	0.0173904	0.0404599	0.0695405	0.00852045	0.000392708	0.0166482		39262.3	7.81624e+06	0.502317	44336.6	8.95796e+06	0.494941	45603.6	9.11574e+06	0.500273	46937.1	9.19534e+06	0.510444	55724.2	1.10732e+07	0.503234	52609.8	1.04674e+07	0.502609	55554.1	1.08401e+07	0.512489	55233.5	1.11165e+07	0.496862	50099	1.00711e+07	0.497455	52511.7	1.05985e+07	0.495462	44233.2	9.21051e+06	0.480247	52687.9	1.08673e+07	0.484828	46403.9	9.71401e+06	0.4777
PWY-6387	0.530341	0.0137481	0.539514	0.0192884	0.0412014	0.0702659	-0.00917267	-0.0179541	-0.000391249		41864.8	7.81624e+06	0.535613	46777	8.95796e+06	0.522184	49866.7	9.11574e+06	0.54704	48839.2	9.19534e+06	0.53113	57608.9	1.10732e+07	0.520255	55536.1	1.04674e+07	0.530565	58227.2	1.08401e+07	0.537148	58466	1.11165e+07	0.525941	54108.9	1.00711e+07	0.537271	56684.9	1.05985e+07	0.534837	47872.1	9.21051e+06	0.519756	56650.3	1.08673e+07	0.521289	49099.2	9.71401e+06	0.505447
OANTIGEN-PWY	0.4864	0.0154703	0.477923	0.017337	0.0413709	0.0702827	0.00847768	0.00035153	0.0166038		38541.3	7.81624e+06	0.493093	42876.4	8.95796e+06	0.47864	46688.2	9.11574e+06	0.512172	45667.8	9.19534e+06	0.49664	54317.6	1.10732e+07	0.490531	52675.6	1.04674e+07	0.503237	53394.7	1.08401e+07	0.492568	54174.8	1.11165e+07	0.487338	49141.1	1.00711e+07	0.487944	52554.2	1.05985e+07	0.495863	44361.9	9.21051e+06	0.481644	53757.1	1.08673e+07	0.494667	46371.4	9.71401e+06	0.477366
PWY4FS-8	0.601172	0.0239273	0.612362	0.0221502	0.041919	0.070668	-0.0111898	-0.0219497	-0.00042991		46096.7	7.81624e+06	0.589756	52468.8	8.95796e+06	0.585723	56863.1	9.11574e+06	0.623791	56254.3	9.19534e+06	0.61177	67353.3	1.10732e+07	0.608254	65900	1.04674e+07	0.629577	64070.1	1.08401e+07	0.59105	66912.5	1.11165e+07	0.601923	60153.3	1.00711e+07	0.597289	64233.6	1.05985e+07	0.606061	55288.5	9.21051e+06	0.600276	64050.2	1.08673e+07	0.589383	57367	9.71401e+06	0.59056
PWY4FS-7	0.601172	0.0239273	0.612362	0.0221502	0.041919	0.0709398	-0.0111898	-0.0219497	-0.00042991		46096.7	7.81624e+06	0.589756	52468.8	8.95796e+06	0.585723	56863.1	9.11574e+06	0.623791	56254.3	9.19534e+06	0.61177	67353.3	1.10732e+07	0.608254	65900	1.04674e+07	0.629577	64070.1	1.08401e+07	0.59105	66912.5	1.11165e+07	0.601923	60153.3	1.00711e+07	0.597289	64233.6	1.05985e+07	0.606061	55288.5	9.21051e+06	0.600276	64050.2	1.08673e+07	0.589383	57367	9.71401e+06	0.59056
PWY-6956	3.11e-06	2.06e-05	5.57e-05	0.000117642	0.0433541	0.0725316	-5.26e-05	-0.000103537	-1.71e-06		0	7.81624e+06	0	0	8.95796e+06	0	0	9.11574e+06	0	0	9.19534e+06	0	0	1.10732e+07	0	0	1.04674e+07	0	0	1.08401e+07	0	0	1.11165e+07	0	0	1.00711e+07	0	0	1.05985e+07	0	0	9.21051e+06	0	0	1.08673e+07	0	0	9.71401e+06	0
PWY-5427	1.56e-06	1.03e-05	2.79e-05	5.9e-05	0.043353	0.0728065	-2.64e-05	-5.19e-05	-8.57e-07		0	7.81624e+06	0	0	8.95796e+06	0	0	9.11574e+06	0	0	9.19534e+06	0	0	1.10732e+07	0	0	1.04674e+07	0	0	1.08401e+07	0	0	1.11165e+07	0	0	1.00711e+07	0	0	1.05985e+07	0	0	9.21051e+06	0	0	1.08673e+07	0	0	9.71401e+06	0
PANTOSYN-PWY	0.487952	0.020317	0.498763	0.0225681	0.045714	0.0761901	-0.0108109	-0.0214038	-0.000217994		38160.4	7.81624e+06	0.488219	43304.4	8.95796e+06	0.483418	45052.6	9.11574e+06	0.494228	42607.6	9.19534e+06	0.463361	50578.6	1.10732e+07	0.456765	49178.9	1.04674e+07	0.469831	51902.5	1.08401e+07	0.478803	50977.8	1.11165e+07	0.45858	49390	1.00711e+07	0.490415	52404.2	1.05985e+07	0.494447	45129.2	9.21051e+06	0.489976	53598.6	1.08673e+07	0.493209	47606.6	9.71401e+06	0.490082
PWY-6948	0.00216364	0.00657249	0.00465053	0.00485631	0.0514859	0.085486	-0.00248689	-0.00499046	1.67e-05		70.7657	7.81624e+06	0.000905368	253.945	8.95796e+06	0.00283485	93.1887	9.11574e+06	0.00102228	45.4715	9.19534e+06	0.000494506	43.7768	1.10732e+07	0.000395339	82.1204	1.04674e+07	0.000784538	117.852	1.08401e+07	0.00108719	43.6389	1.11165e+07	0.000392561	129.668	1.00711e+07	0.00128753	83.6789	1.05985e+07	0.000789533	592.247	9.21051e+06	0.00643013	301.229	1.08673e+07	0.00277188	334.01	9.71401e+06	0.00343844
FUC-RHAMCAT-PWY	0.0026056	0.00289292	0.00153688	0.00208481	0.0530546	0.0877595	0.00106872	-1.46e-05	0.00215207		738.354	7.81624e+06	0.00944641	1375.26	8.95796e+06	0.0153523	259.911	9.11574e+06	0.00285124	291.734	9.19534e+06	0.00317263	345.241	1.10732e+07	0.0031178	200.329	1.04674e+07	0.00191385	522.584	1.08401e+07	0.00482086	577.86	1.11165e+07	0.00519823	903.202	1.00711e+07	0.0089683	411.897	1.05985e+07	0.00388636	480.61	9.21051e+06	0.00521806	550.287	1.08673e+07	0.00506368	238.672	9.71401e+06	0.00245698
PWY-6906	0.00602772	0.00783308	0.0106013	0.0101193	0.0536594	0.0884275	-0.00457359	-0.00922377	7.66e-05		599.229	7.81624e+06	0.00766646	576.383	8.95796e+06	0.0064343	358.295	9.11574e+06	0.00393051	613.991	9.19534e+06	0.0066772	1279.12	1.10732e+07	0.0115515	305.656	1.04674e+07	0.00292009	605.302	1.08401e+07	0.00558394	512.697	1.11165e+07	0.00461205	752.126	1.00711e+07	0.00746819	216.829	1.05985e+07	0.00204584	201.182	9.21051e+06	0.00218426	2512.74	1.08673e+07	0.023122	480.982	9.71401e+06	0.00495142
PWY-6901	0.234486	0.0387747	0.262224	0.0629236	0.0541509	0.0889044	-0.0277385	-0.0560064	0.000529445		19316.1	7.81624e+06	0.247128	22374.9	8.95796e+06	0.249777	20349	9.11574e+06	0.223229	18070.8	9.19534e+06	0.196521	20420.6	1.10732e+07	0.184415	27462	1.04674e+07	0.262359	21664.3	1.08401e+07	0.199854	26940.5	1.11165e+07	0.242348	25863.6	1.00711e+07	0.256811	24334.5	1.05985e+07	0.229603	22292.4	9.21051e+06	0.242032	22587	1.08673e+07	0.207843	21556.2	9.71401e+06	0.221908
PWY-6397	0.00155264	0.00444364	0.00312481	0.00304735	0.0554424	0.0906864	-0.00157218	-0.00318227	3.79e-05		89.4258	7.81624e+06	0.0011441	189.618	8.95796e+06	0.00211675	73.6013	9.11574e+06	0.000807409	33.0478	9.19534e+06	0.000359397	31.6762	1.10732e+07	0.000286061	63.7965	1.04674e+07	0.000609481	83.3245	1.08401e+07	0.000768672	34.7918	1.11165e+07	0.000312976	97.591	1.00711e+07	0.000969024	62.4549	1.05985e+07	0.000589279	420.937	9.21051e+06	0.00457018	210.681	1.08673e+07	0.00193867	236.496	9.71401e+06	0.00243458
PWY-5184	1.91e-05	7.86e-05	1.96e-06	9.39e-06	0.0570289	0.0922526	1.71e-05	-5.23e-07	3.48e-05		0	7.81624e+06	0	0	8.95796e+06	0	0	9.11574e+06	0	13.7739	9.19534e+06	0.000149792	0	1.10732e+07	0	0	1.04674e+07	0	41.9394	1.08401e+07	0.000386893	0	1.11165e+07	0	0	1.00711e+07	0	0	1.05985e+07	0	0	9.21051e+06	0	0	1.08673e+07	0	0	9.71401e+06	0
PWY-6122	0.631899	0.0179077	0.643005	0.0251738	0.057012	0.0925657	-0.0111056	-0.0225641	0.000352896		48464.4	7.81624e+06	0.620048	54054.5	8.95796e+06	0.603425	57676	9.11574e+06	0.632708	56913.4	9.19534e+06	0.618938	67973.1	1.10732e+07	0.613851	66679.8	1.04674e+07	0.637026	67710.1	1.08401e+07	0.624628	69341.3	1.11165e+07	0.623772	63126.7	1.00711e+07	0.626813	66617.2	1.05985e+07	0.628551	55887.2	9.21051e+06	0.606776	66192.1	1.08673e+07	0.609092	60094.5	9.71401e+06	0.618637
PWY-6277	0.631899	0.0179077	0.643005	0.0251738	0.057012	0.0929085	-0.0111056	-0.0225641	0.000352896		48464.4	7.81624e+06	0.620048	54054.5	8.95796e+06	0.603425	57676	9.11574e+06	0.632708	56913.4	9.19534e+06	0.618938	67973.1	1.10732e+07	0.613851	66679.8	1.04674e+07	0.637026	67710.1	1.08401e+07	0.624628	69341.3	1.11165e+07	0.623772	63126.7	1.00711e+07	0.626813	66617.2	1.05985e+07	0.628551	55887.2	9.21051e+06	0.606776	66192.1	1.08673e+07	0.609092	60094.5	9.71401e+06	0.618637
P441-PWY	0.0702132	0.0222819	0.0558265	0.0329863	0.0584803	0.0942539	0.0143867	-0.000550848	0.0293242		7011.95	7.81624e+06	0.08971	7958.06	8.95796e+06	0.0888379	4440.67	9.11574e+06	0.0487143	5058.82	9.19534e+06	0.055015	6483.36	1.10732e+07	0.0585499	4347.3	1.04674e+07	0.041532	7570.71	1.08401e+07	0.0698402	10963	1.11165e+07	0.0986195	9137.5	1.00711e+07	0.0907303	9523.04	1.05985e+07	0.0898524	6992.98	9.21051e+06	0.0759239	11831.8	1.08673e+07	0.108875	5383.71	9.71401e+06	0.0554221
RHAMCAT-PWY	0.0303694	0.0111941	0.0353275	0.0107694	0.0605456	0.0972266	-0.00495806	-0.010147	0.000230859		2244.55	7.81624e+06	0.0287165	3283.71	8.95796e+06	0.0366569	2233.11	9.11574e+06	0.0244973	1700.36	9.19534e+06	0.0184916	3365.81	1.10732e+07	0.030396	2280.79	1.04674e+07	0.0217896	2334.09	1.08401e+07	0.021532	3677.79	1.11165e+07	0.0330841	3104.88	1.00711e+07	0.0308298	3716.88	1.05985e+07	0.0350698	3079.06	9.21051e+06	0.0334299	4478.42	1.08673e+07	0.0412099	1341.29	9.71401e+06	0.0138078
UBISYN-PWY	0.458241	0.0298733	0.446836	0.0237609	0.0616784	0.0986855	0.0114044	-0.000581191	0.02339		34965.6	7.81624e+06	0.447346	39235	8.95796e+06	0.43799	45211.7	9.11574e+06	0.495974	43976.9	9.19534e+06	0.478252	53194	1.10732e+07	0.480384	51713.8	1.04674e+07	0.494049	51095.1	1.08401e+07	0.471354	53574.3	1.11165e+07	0.481937	47440	1.00711e+07	0.471052	50326.4	1.05985e+07	0.474843	45141.2	9.21051e+06	0.490105	49131.1	1.08673e+07	0.452099	43235.5	9.71401e+06	0.445084
PENTOSE-P-PWY	0.403072	0.0316455	0.420835	0.0407107	0.0620991	0.0989986	-0.0177632	-0.0364809	0.000954466		30842.1	7.81624e+06	0.394589	34418	8.95796e+06	0.384217	37796	9.11574e+06	0.414624	33104.3	9.19534e+06	0.360011	39504.7	1.10732e+07	0.356759	37114.1	1.04674e+07	0.35457	43794.5	1.08401e+07	0.404006	45123.5	1.11165e+07	0.405916	38596.7	1.00711e+07	0.383244	43981.3	1.05985e+07	0.414975	36378.4	9.21051e+06	0.394966	44524.3	1.08673e+07	0.409707	40206	9.71401e+06	0.413897
PWY0-1586	0.242144	0.0413379	0.258597	0.0349761	0.0625774	0.0990434	-0.0164521	-0.0338069	0.000902725		22297.3	7.81624e+06	0.285269	25849.5	8.95796e+06	0.288564	31716.3	9.11574e+06	0.347929	19235.5	9.19534e+06	0.209187	24058	1.10732e+07	0.217263	15748	1.04674e+07	0.150448	26690.9	1.08401e+07	0.246225	25594.2	1.11165e+07	0.230237	23937.7	1.00711e+07	0.237688	25974.9	1.05985e+07	0.24508	24426.8	9.21051e+06	0.265206	27176.4	1.08673e+07	0.250074	19136.9	9.71401e+06	0.197003
PWY-7013	0.00245651	0.00282313	0.00151919	0.00183262	0.0624381	0.0991797	0.000937318	-5.03e-05	0.00192497		811.33	7.81624e+06	0.0103801	1670.75	8.95796e+06	0.018651	155.86	9.11574e+06	0.00170979	95.943	9.19534e+06	0.00104339	125.919	1.10732e+07	0.00113715	645.844	1.04674e+07	0.00617008	413.149	1.08401e+07	0.00381132	251.699	1.11165e+07	0.0022642	699.444	1.00711e+07	0.00694509	83.9648	1.05985e+07	0.00079223	257.636	9.21051e+06	0.00279719	640.034	1.08673e+07	0.00588952	197.779	9.71401e+06	0.00203602
METHANOGENESIS-PWY	0.000180095	0.000600619	4.82e-05	0.000111463	0.0635009	0.100145	0.000131913	-7.56e-06	0.000271382		235.023	7.81624e+06	0.00300685	41.8522	8.95796e+06	0.000467207	412.06	9.11574e+06	0.00452031	8.8108	9.19534e+06	9.58e-05	0	1.10732e+07	0	0	1.04674e+07	0	0	1.08401e+07	0	11.5264	1.11165e+07	0.000103688	4.9885	1.00711e+07	4.95e-05	0	1.05985e+07	0	0	9.21051e+06	0	0	1.08673e+07	0	5.9307	9.71401e+06	6.11e-05
PWY-6919	3.82e-06	1.85e-05	0	0	0.0656776	0.10284	3.82e-06	-2.53e-07	7.89e-06		0	7.81624e+06	0	0	8.95796e+06	0	0	9.11574e+06	0	0	9.19534e+06	0	0	1.10732e+07	0	0	1.04674e+07	0	0	1.08401e+07	0	0	1.11165e+07	0	0	1.00711e+07	0	0	1.05985e+07	0	0	9.21051e+06	0	0	1.08673e+07	0	0	9.71401e+06	0
PWY-7228	0.620674	0.0143724	0.629513	0.0208208	0.0656388	0.103147	-0.00883896	-0.0182872	0.000609317		47278.6	7.81624e+06	0.604877	53564.7	8.95796e+06	0.597956	57320.4	9.11574e+06	0.628807	56837.9	9.19534e+06	0.618116	67603.1	1.10732e+07	0.61051	65107.5	1.04674e+07	0.622006	66797.2	1.08401e+07	0.616207	67731.9	1.11165e+07	0.609294	61376.3	1.00711e+07	0.609433	65260.2	1.05985e+07	0.615747	55723.3	9.21051e+06	0.604997	64859.9	1.08673e+07	0.596834	59615.7	9.71401e+06	0.613708
RIBOSYN2-PWY	0.559417	0.0124679	0.552921	0.0151515	0.0685092	0.106894	0.00649529	-0.000522509	0.0135131		42699.1	7.81624e+06	0.546287	49111.7	8.95796e+06	0.548246	51644.1	9.11574e+06	0.566538	50358.9	9.19534e+06	0.547656	60660.3	1.10732e+07	0.547811	57420.9	1.04674e+07	0.548572	60523.7	1.08401e+07	0.558334	60822.8	1.11165e+07	0.547142	55262.3	1.00711e+07	0.548724	58973.3	1.05985e+07	0.556429	50047.1	9.21051e+06	0.54337	59875.4	1.08673e+07	0.550967	53396.5	9.71401e+06	0.549685
PWY-6915	2.2e-06	1.1e-05	0	0	0.0743067	0.11553	2.2e-06	-2.21e-07	4.63e-06		0	7.81624e+06	0	0	8.95796e+06	0	0	9.11574e+06	0	0	9.19534e+06	0	0	1.10732e+07	0	0	1.04674e+07	0	0	1.08401e+07	0	0	1.11165e+07	0	0	1.00711e+07	0	0	1.05985e+07	0	0	9.21051e+06	0	0	1.08673e+07	0	0	9.71401e+06	0
PPGPPMET-PWY	0.338245	0.0397905	0.317631	0.0493459	0.0747351	0.115787	0.0206138	-0.00218007	0.0434077		23707.7	7.81624e+06	0.303313	27607.1	8.95796e+06	0.308185	26671.9	9.11574e+06	0.292592	36303.9	9.19534e+06	0.394807	46841.6	1.10732e+07	0.423017	46344.8	1.04674e+07	0.442756	37724.9	1.08401e+07	0.348014	42977.5	1.11165e+07	0.386612	34485	1.00711e+07	0.342417	33251.9	1.05985e+07	0.31374	31695	9.21051e+06	0.344118	35015.9	1.08673e+07	0.322213	32842.7	9.71401e+06	0.338096
NAD-BIOSYNTHESIS-II	0.0154462	0.0157204	0.0235358	0.0196387	0.0783906	0.121024	-0.00808965	-0.0171525	0.000973213		4197.54	7.81624e+06	0.0537028	4405.48	8.95796e+06	0.0491794	3143.19	9.11574e+06	0.0344809	768.413	9.19534e+06	0.00835655	780.295	1.10732e+07	0.00704668	620.054	1.04674e+07	0.0059237	1077.9	1.08401e+07	0.00994363	866.476	1.11165e+07	0.00779453	1021.35	1.00711e+07	0.0101414	1437.27	1.05985e+07	0.0135611	1565.97	9.21051e+06	0.017002	1025.89	1.08673e+07	0.00944014	510.255	9.71401e+06	0.00525277
AEROBACTINSYN-PWY	0.00167686	0.00107178	0.00124999	0.000982086	0.078702	0.12108	0.000426869	-5.13e-05	0.000905016		183.16	7.81624e+06	0.00234332	307.82	8.95796e+06	0.00343627	460.001	9.11574e+06	0.00504623	127.105	9.19534e+06	0.00138228	217.116	1.10732e+07	0.00196073	205.168	1.04674e+07	0.00196007	136.27	1.08401e+07	0.0012571	110.959	1.11165e+07	0.000998148	184.139	1.00711e+07	0.0018284	234.103	1.05985e+07	0.00220883	187.937	9.21051e+06	0.00204046	362.163	1.08673e+07	0.00333259	93.7783	9.71401e+06	0.000965392
MET-SAM-PWY	0.348305	0.0342065	0.365961	0.0430337	0.0792695	0.121528	-0.0176556	-0.0374968	0.00218563		26146.5	7.81624e+06	0.334516	29105.9	8.95796e+06	0.324916	30289.3	9.11574e+06	0.332275	37081.2	9.19534e+06	0.403261	49054.2	1.10732e+07	0.442998	45727	1.04674e+07	0.436854	36646.1	1.08401e+07	0.338062	42535.9	1.11165e+07	0.382639	35499	1.00711e+07	0.352486	36554.7	1.05985e+07	0.344903	34306.8	9.21051e+06	0.372474	37446.7	1.08673e+07	0.34458	33820.7	9.71401e+06	0.348164
SULFATE-CYS-PWY	0.569454	0.0180146	0.577836	0.0206559	0.0863866	0.13198	-0.00838232	-0.0180299	0.00126525		42320.6	7.81624e+06	0.541444	51210.2	8.95796e+06	0.571673	52263.4	9.11574e+06	0.573332	51695	9.19534e+06	0.562187	65121.1	1.10732e+07	0.588095	61356.5	1.04674e+07	0.58617	62435.3	1.08401e+07	0.575968	64205.4	1.11165e+07	0.577571	56840.6	1.00711e+07	0.564395	59114.3	1.05985e+07	0.557759	52933.7	9.21051e+06	0.57471	61431.6	1.08673e+07	0.565287	58788.6	9.71401e+06	0.605194
PWY-6125	0.604783	0.0142959	0.612812	0.0204813	0.0881846	0.13426	-0.00802852	-0.017333	0.00127596		46191.1	7.81624e+06	0.590964	52106.9	8.95796e+06	0.581682	55994.5	9.11574e+06	0.614262	55350.1	9.19534e+06	0.601936	65626.8	1.10732e+07	0.592662	63273.1	1.04674e+07	0.604481	65188.1	1.08401e+07	0.601363	65905	1.11165e+07	0.59286	59787.3	1.00711e+07	0.593655	63716.7	1.05985e+07	0.601184	54208.3	9.21051e+06	0.588548	63304.4	1.08673e+07	0.58252	58171.5	9.71401e+06	0.598841
PWY-841	0.61687	0.0140586	0.624957	0.0207458	0.0889622	0.134977	-0.008087	-0.0174844	0.00131038		47535	7.81624e+06	0.608157	53402.5	8.95796e+06	0.596146	57317	9.11574e+06	0.62877	56175.2	9.19534e+06	0.610909	66740.5	1.10732e+07	0.60272	63970.1	1.04674e+07	0.611139	66638.8	1.08401e+07	0.614746	67390	1.11165e+07	0.606218	61516	1.00711e+07	0.61082	65146.8	1.05985e+07	0.614678	55095.6	9.21051e+06	0.598182	64963.6	1.08673e+07	0.597788	59149.4	9.71401e+06	0.608908
GLCMANNANAUT-PWY	0.0291137	0.0110042	0.0226664	0.016731	0.0916085	0.138515	0.0064473	-0.00111056	0.0140052		2788.51	7.81624e+06	0.0356759	3061.63	8.95796e+06	0.0341777	1634.71	9.11574e+06	0.0179329	1935.27	9.19534e+06	0.0210462	2498.98	1.10732e+07	0.0225678	1687.82	1.04674e+07	0.0161246	2976.12	1.08401e+07	0.0274548	4934.11	1.11165e+07	0.0443856	3870.08	1.00711e+07	0.0384277	4105.48	1.05985e+07	0.0387363	3085.37	9.21051e+06	0.0334984	5129.7	1.08673e+07	0.047203	2138.82	9.71401e+06	0.0220178
PWY-5989	0.609623	0.0535903	0.631655	0.0543845	0.0934684	0.140843	-0.0220317	-0.047962	0.00389855		47481.1	7.81624e+06	0.607468	53228.6	8.95796e+06	0.594205	61467.6	9.11574e+06	0.674302	59434.8	9.19534e+06	0.646357	74478.2	1.10732e+07	0.672598	79853.6	1.04674e+07	0.762882	63665.4	1.08401e+07	0.587316	69751.9	1.11165e+07	0.627465	64193.6	1.00711e+07	0.637406	64213.6	1.05985e+07	0.605872	60073.8	9.21051e+06	0.652232	67644.7	1.08673e+07	0.622459	58230.7	9.71401e+06	0.59945
GLYCOCAT-PWY	0.257151	0.042116	0.235572	0.0557532	0.0948549	0.142444	0.0215797	-0.00396645	0.0471259		23525.1	7.81624e+06	0.300978	26098.5	8.95796e+06	0.291344	27670.2	9.11574e+06	0.303544	20889.1	9.19534e+06	0.227171	20489.6	1.10732e+07	0.185037	15355.4	1.04674e+07	0.146698	29919.1	1.08401e+07	0.276005	28584.7	1.11165e+07	0.257138	28221.1	1.00711e+07	0.28022	31430	1.05985e+07	0.29655	23797.4	9.21051e+06	0.258372	30971.7	1.08673e+07	0.284998	26021.3	9.71401e+06	0.267873
PWY-622	0.00351288	0.00561879	0.00173081	0.00407553	0.0965514	0.144499	0.00178207	-0.000331318	0.00389546		0	7.81624e+06	0	213.994	8.95796e+06	0.00238886	842.349	9.11574e+06	0.00924061	166.569	9.19534e+06	0.00181145	214.049	1.10732e+07	0.00193303	166.247	1.04674e+07	0.00158824	226.123	1.08401e+07	0.00208599	366.979	1.11165e+07	0.00330122	331.486	1.00711e+07	0.00329148	214.21	1.05985e+07	0.00202112	237.189	9.21051e+06	0.0025752	320.473	1.08673e+07	0.00294896	59.8157	9.71401e+06	0.000615767
PWY-7094	0.608991	0.0562638	0.639495	0.0813619	0.101902	0.151989	-0.0305046	-0.0674323	0.00642305		46650.5	7.81624e+06	0.596841	58657.1	8.95796e+06	0.654804	59387.7	9.11574e+06	0.651486	54262.2	9.19534e+06	0.590106	65084.2	1.10732e+07	0.587762	57433.9	1.04674e+07	0.548696	69248.7	1.08401e+07	0.638822	65945.1	1.11165e+07	0.59322	63569.6	1.00711e+07	0.631211	64792.2	1.05985e+07	0.611331	63113.6	9.21051e+06	0.685235	67809.3	1.08673e+07	0.623974	58741.8	9.71401e+06	0.604712
TYRFUMCAT-PWY	0.21088	0.0411012	0.192816	0.0483061	0.111569	0.165846	0.018064	-0.00441561	0.0405435		12948.2	7.81624e+06	0.165657	15847	8.95796e+06	0.176904	12825.5	9.11574e+06	0.140697	23345.6	9.19534e+06	0.253885	30708.2	1.10732e+07	0.277319	34207.9	1.04674e+07	0.326806	20894.4	1.08401e+07	0.192752	24912.7	1.11165e+07	0.224106	19040.1	1.00711e+07	0.189057	19101	1.05985e+07	0.180223	19878.9	9.21051e+06	0.215829	20296.5	1.08673e+07	0.186766	20825.3	9.71401e+06	0.214384
PWY-5022	0.159019	0.0229348	0.167704	0.0229272	0.116923	0.171487	-0.00868555	-0.0196484	0.0022773		12956.7	7.81624e+06	0.165767	15277.4	8.95796e+06	0.170546	13995.9	9.11574e+06	0.153536	19721.6	9.19534e+06	0.214473	25445.8	1.10732e+07	0.229795	20065.5	1.04674e+07	0.191696	20607.6	1.08401e+07	0.190106	22032.6	1.11165e+07	0.198198	16725.4	1.00711e+07	0.166074	16853	1.05985e+07	0.159012	16569.9	9.21051e+06	0.179903	17954.2	1.08673e+07	0.165212	14782.1	9.71401e+06	0.152173
COA-PWY	0.547357	0.0174064	0.557088	0.0272508	0.115782	0.171529	-0.00973094	-0.0220094	0.00254751		42141	7.81624e+06	0.539147	47715.7	8.95796e+06	0.532663	51279.6	9.11574e+06	0.562539	48949.7	9.19534e+06	0.532332	58394.6	1.10732e+07	0.52735	55300.3	1.04674e+07	0.528312	58917.8	1.08401e+07	0.543519	59751.4	1.11165e+07	0.537503	54742.3	1.00711e+07	0.54356	58519.2	1.05985e+07	0.552144	48899.3	9.21051e+06	0.530908	58404.1	1.08673e+07	0.537429	51628.4	9.71401e+06	0.531484
GLUCARGALACTSUPER-PWY	0.0139872	0.00624499	0.0177255	0.0105655	0.116711	0.171749	-0.00373834	-0.00846969	0.000993019		1520.57	7.81624e+06	0.019454	2088.02	8.95796e+06	0.0233091	796.886	9.11574e+06	0.00874187	1109.66	9.19534e+06	0.0120676	1034.18	1.10732e+07	0.00933943	979.564	1.04674e+07	0.00935827	1059.06	1.08401e+07	0.00976989	957.378	1.11165e+07	0.00861225	1152.26	1.00711e+07	0.0114413	1632.55	1.05985e+07	0.0154035	2271.9	9.21051e+06	0.0246664	1256.19	1.08673e+07	0.0115594	895.619	9.71401e+06	0.00921987
GALACTARDEG-PWY	0.0139872	0.00624499	0.0177255	0.0105655	0.116711	0.172325	-0.00373834	-0.00846969	0.000993019		1520.57	7.81624e+06	0.019454	2088.02	8.95796e+06	0.0233091	796.886	9.11574e+06	0.00874187	1109.66	9.19534e+06	0.0120676	1034.18	1.10732e+07	0.00933943	979.564	1.04674e+07	0.00935827	1059.06	1.08401e+07	0.00976989	957.378	1.11165e+07	0.00861225	1152.26	1.00711e+07	0.0114413	1632.55	1.05985e+07	0.0154035	2271.9	9.21051e+06	0.0246664	1256.19	1.08673e+07	0.0115594	895.619	9.71401e+06	0.00921987
PEPTIDOGLYCANSYN-PWY	0.531529	0.0133067	0.538143	0.0184432	0.118596	0.172789	-0.00661439	-0.0150218	0.00179305		41837.8	7.81624e+06	0.535268	46852.5	8.95796e+06	0.523026	49921.3	9.11574e+06	0.547638	48819.4	9.19534e+06	0.530915	57719.3	1.10732e+07	0.521251	55382.9	1.04674e+07	0.529101	58300.7	1.08401e+07	0.537826	58503.8	1.11165e+07	0.52628	54137.8	1.00711e+07	0.537558	56730.1	1.05985e+07	0.535263	47862.9	9.21051e+06	0.519655	56744	1.08673e+07	0.522153	49531.2	9.71401e+06	0.509895
PWY-6269	0.17603	0.0329603	0.185768	0.0236444	0.118286	0.17291	-0.00973762	-0.0220425	0.00256724		14741.5	7.81624e+06	0.188601	20792.6	8.95796e+06	0.232113	17416.4	9.11574e+06	0.191059	18450.9	9.19534e+06	0.200655	25017.4	1.10732e+07	0.225927	15098.3	1.04674e+07	0.144242	22123.4	1.08401e+07	0.20409	21258.9	1.11165e+07	0.191238	20139.4	1.00711e+07	0.199973	18620.1	1.05985e+07	0.175685	18242.9	9.21051e+06	0.198066	22458.5	1.08673e+07	0.206661	16465.9	9.71401e+06	0.169507
TRPSYN-PWY	0.598742	0.0199794	0.589744	0.0249532	0.121297	0.175561	0.00899739	-0.00251836	0.0205131		45775.6	7.81624e+06	0.585647	52013.8	8.95796e+06	0.580643	56203.9	9.11574e+06	0.616559	53032.2	9.19534e+06	0.576729	62389.5	1.10732e+07	0.563427	60447.2	1.04674e+07	0.577483	64746.4	1.08401e+07	0.597288	65245.5	1.11165e+07	0.586927	58743.3	1.00711e+07	0.583288	63375.6	1.05985e+07	0.597965	53085.3	9.21051e+06	0.576356	62990.7	1.08673e+07	0.579633	57214.5	9.71401e+06	0.58899
PWY-5823	1.38e-05	7.96e-05	0	0	0.121161	0.175943	1.38e-05	-3.72e-06	3.12e-05		51.4548	7.81624e+06	0.000658306	27.9075	8.95796e+06	0.000311538	0	9.11574e+06	0	0	9.19534e+06	0	0	1.10732e+07	0	0	1.04674e+07	0	0	1.08401e+07	0	0	1.11165e+07	0	0	1.00711e+07	0	7.9886	1.05985e+07	7.54e-05	0	9.21051e+06	0	0	1.08673e+07	0	0	9.71401e+06	0
PWY-7371	0.0605799	0.0245261	0.0504851	0.0281031	0.127295	0.183639	0.0100947	-0.00303253	0.023222		4623.12	7.81624e+06	0.0591477	3270.73	8.95796e+06	0.036512	5597	9.11574e+06	0.0613993	3902.22	9.19534e+06	0.0424369	2101.6	1.10732e+07	0.0189791	2378.27	1.04674e+07	0.0227209	6380.91	1.08401e+07	0.0588642	6053.47	1.11165e+07	0.054455	4125.52	1.00711e+07	0.0409641	7144.15	1.05985e+07	0.067407	4673.2	9.21051e+06	0.0507377	4701.74	1.08673e+07	0.0432649	5177.83	9.71401e+06	0.0533027
PYRIDNUCSAL-PWY	0.372537	0.0155215	0.367323	0.0138424	0.128158	0.183679	0.00521351	-0.00156764	0.0119947		28956.5	7.81624e+06	0.370466	33362.3	8.95796e+06	0.372432	36062.9	9.11574e+06	0.395611	33061.2	9.19534e+06	0.359543	41280.9	1.10732e+07	0.3728	42885.2	1.04674e+07	0.409705	40152.8	1.08401e+07	0.370411	41275.7	1.11165e+07	0.371302	38215.7	1.00711e+07	0.379461	40068	1.05985e+07	0.378052	34664.4	9.21051e+06	0.376357	39729.7	1.08673e+07	0.365588	35610.5	9.71401e+06	0.366589
PWY-6471	0.0052658	0.00843093	0.015207	0.029907	0.127944	0.183972	-0.00994117	-0.0229534	0.00307107		2069.26	7.81624e+06	0.0264738	3605.74	8.95796e+06	0.0402518	229.165	9.11574e+06	0.00251395	572.184	9.19534e+06	0.00622254	238.59	1.10732e+07	0.00215466	114.769	1.04674e+07	0.00109644	1483.12	1.08401e+07	0.0136819	1827.08	1.11165e+07	0.0164358	3080.04	1.00711e+07	0.0305831	465.127	1.05985e+07	0.0043886	886.661	9.21051e+06	0.00962663	389.995	1.08673e+07	0.00358869	257.182	9.71401e+06	0.00264754
BRANCHED-CHAIN-AA-SYN-PWY	0.852365	0.0235546	0.843137	0.026069	0.134882	0.192688	0.00922781	-0.00301556	0.0214712		62815.5	7.81624e+06	0.803653	71365.8	8.95796e+06	0.796674	75101.9	9.11574e+06	0.823871	76698.1	9.19534e+06	0.834098	91249.5	1.10732e+07	0.824056	95967.5	1.04674e+07	0.916826	89077.2	1.08401e+07	0.821741	93288.8	1.11165e+07	0.839195	84403.1	1.00711e+07	0.838076	89330.6	1.05985e+07	0.842857	77730.8	9.21051e+06	0.843936	89210.5	1.08673e+07	0.820905	83006.1	9.71401e+06	0.854499
PWY-5509	0.176456	0.0323432	0.185657	0.0235935	0.136489	0.194354	-0.00920096	-0.0214133	0.00301139		14723.9	7.81624e+06	0.188375	20705.7	8.95796e+06	0.231143	17360.7	9.11574e+06	0.190447	18522	9.19534e+06	0.201428	25104.7	1.10732e+07	0.226715	15261.9	1.04674e+07	0.145804	22128.9	1.08401e+07	0.20414	21345.5	1.11165e+07	0.192017	20142	1.00711e+07	0.199998	18649.4	1.05985e+07	0.175962	18264.5	9.21051e+06	0.1983	22439	1.08673e+07	0.206481	16597	9.71401e+06	0.170857
PWY-5695	0.582126	0.0376443	0.563637	0.0553983	0.142785	0.202663	0.0184896	-0.00661117	0.0435904		42174.3	7.81624e+06	0.539573	47449.8	8.95796e+06	0.529694	48250.7	9.11574e+06	0.529312	56241.7	9.19534e+06	0.611632	67744	1.10732e+07	0.611782	68768.3	1.04674e+07	0.656979	60454.6	1.08401e+07	0.557696	66958.3	1.11165e+07	0.602335	60292	1.00711e+07	0.598665	62257.5	1.05985e+07	0.587416	56156	9.21051e+06	0.609695	64521.1	1.08673e+07	0.593716	59816.9	9.71401e+06	0.61578
PWY-5347	0.384074	0.0386806	0.399497	0.0456712	0.149036	0.210855	-0.0154226	-0.0366619	0.0058167		28257.2	7.81624e+06	0.36152	31440.8	8.95796e+06	0.350982	32930.4	9.11574e+06	0.361248	40583.5	9.19534e+06	0.441349	53892.5	1.10732e+07	0.486692	50277	1.04674e+07	0.480322	40045.4	1.08401e+07	0.369421	46448.9	1.11165e+07	0.417839	39567.9	1.00711e+07	0.392887	39750.9	1.05985e+07	0.375061	37204.2	9.21051e+06	0.403933	40690.9	1.08673e+07	0.374434	37519.8	9.71401e+06	0.386244
PWY-4984	0.213958	0.0529287	0.194298	0.0575734	0.149934	0.211446	0.01966	-0.00745618	0.0467761		13163.1	7.81624e+06	0.168407	17427.9	8.95796e+06	0.194552	11951.1	9.11574e+06	0.131104	26038.5	9.19534e+06	0.28317	35446.6	1.10732e+07	0.320111	36240.1	1.04674e+07	0.34622	20864.2	1.08401e+07	0.192473	26170.8	1.11165e+07	0.235424	18450.6	1.00711e+07	0.183204	18956.9	1.05985e+07	0.178863	19239.9	9.21051e+06	0.208891	19934.2	1.08673e+07	0.183432	19141.2	9.71401e+06	0.197048
PWY-5384	0.152249	0.0263766	0.163872	0.0351911	0.151187	0.212531	-0.0116225	-0.0277325	0.00448756		12299.3	7.81624e+06	0.157356	14248.1	8.95796e+06	0.159055	15098.1	9.11574e+06	0.165626	12880.3	9.19534e+06	0.140075	18562	1.10732e+07	0.16763	18876.4	1.04674e+07	0.180336	16804.8	1.08401e+07	0.155025	17295.4	1.11165e+07	0.155584	14708.1	1.00711e+07	0.146044	14706.8	1.05985e+07	0.138762	15395.2	9.21051e+06	0.167149	18093.4	1.08673e+07	0.166494	16153.1	9.71401e+06	0.166286
PWY-5656	0.000163591	0.00102349	1.5e-06	7.18e-06	0.155374	0.21703	0.000162093	-6.28e-05	0.000386957		703.806	7.81624e+06	0.00900441	250.515	8.95796e+06	0.00279656	0	9.11574e+06	0	0	9.19534e+06	0	0	1.10732e+07	0	0	1.04674e+07	0	0	1.08401e+07	0	7.9966	1.11165e+07	7.19e-05	0	1.00711e+07	0	0	1.05985e+07	0	0	9.21051e+06	0	0	1.08673e+07	0	0	9.71401e+06	0
ECASYN-PWY	0.000474499	0.00125273	0.000258616	0.000286207	0.154932	0.217102	0.000215883	-8.29e-05	0.000514702		262.566	7.81624e+06	0.00335923	436.426	8.95796e+06	0.00487194	13.2049	9.11574e+06	0.000144858	14.7917	9.19534e+06	0.000160861	12.6557	1.10732e+07	0.000114291	5.2722	1.04674e+07	5.04e-05	19.4738	1.08401e+07	0.000179647	52.4237	1.11165e+07	0.000471586	8.7193	1.00711e+07	8.66e-05	67.4061	1.05985e+07	0.000635994	48.486	9.21051e+06	0.000526421	38.1279	1.08673e+07	0.000350849	11.8988	9.71401e+06	0.000122491
HOMOSER-METSYN-PWY	0.260387	0.0441814	0.276953	0.049804	0.158001	0.220002	-0.0165658	-0.0398883	0.00675666		18209.1	7.81624e+06	0.232965	20115.5	8.95796e+06	0.224554	21144.6	9.11574e+06	0.231957	29904.5	9.19534e+06	0.325214	42057.3	1.10732e+07	0.379811	41237	1.04674e+07	0.393958	25839	1.08401e+07	0.238366	33129.4	1.11165e+07	0.298021	27002.8	1.00711e+07	0.268122	26405.4	1.05985e+07	0.249142	26570.4	9.21051e+06	0.28848	26842.3	1.08673e+07	0.247	25507.7	9.71401e+06	0.262587
PWY-6737	0.248465	0.0429006	0.230687	0.0553727	0.164233	0.227957	0.0177785	-0.00767005	0.0432271		22920.3	7.81624e+06	0.29324	25655.9	8.95796e+06	0.286403	27308.5	9.11574e+06	0.299575	20510.1	9.19534e+06	0.223049	19905.8	1.10732e+07	0.179765	14776.9	1.04674e+07	0.141171	29370.8	1.08401e+07	0.270947	28216.5	1.11165e+07	0.253826	27849.5	1.00711e+07	0.27653	30309.3	1.05985e+07	0.285977	23362.3	9.21051e+06	0.253648	30090.1	1.08673e+07	0.276886	25495.1	9.71401e+06	0.262457
PWY-2221	0.00014539	0.000517926	0.000264773	0.000309284	0.170981	0.235836	-0.000119383	-0.000291662	5.29e-05		0	7.81624e+06	0	0	8.95796e+06	0	0	9.11574e+06	0	0	9.19534e+06	0	0	1.10732e+07	0	0	1.04674e+07	0	0	1.08401e+07	0	0	1.11165e+07	0	0	1.00711e+07	0	0	1.05985e+07	0	0	9.21051e+06	0	0	1.08673e+07	0	0	9.71401e+06	0
PWY-6629	0.000447563	0.00079028	0.000259865	0.000495921	0.170612	0.236067	0.000187697	-8.31e-05	0.000458453		442.403	7.81624e+06	0.00566005	131.691	8.95796e+06	0.0014701	47.9621	9.11574e+06	0.000526146	38.3742	9.19534e+06	0.000417322	26.3897	1.10732e+07	0.00023832	11.9978	1.04674e+07	0.000114621	47.9667	1.08401e+07	0.000442495	21.5933	1.11165e+07	0.000194246	43.1709	1.00711e+07	0.000428663	83.8966	1.05985e+07	0.000791587	205.662	9.21051e+06	0.0022329	143.697	1.08673e+07	0.00132229	33.5815	9.71401e+06	0.000345702
HEMESYN2-PWY	0.56269	0.0212551	0.553772	0.0288322	0.177094	0.242746	0.00891856	-0.0042557	0.0220928		43112.5	7.81624e+06	0.551576	49207.3	8.95796e+06	0.549314	52326.6	9.11574e+06	0.574025	52283.6	9.19534e+06	0.568588	64253.2	1.10732e+07	0.580257	60575.4	1.04674e+07	0.578707	60822.7	1.08401e+07	0.561092	62846	1.11165e+07	0.565342	54819.8	1.00711e+07	0.54433	60134.5	1.05985e+07	0.567385	51749.1	9.21051e+06	0.561848	60431.7	1.08673e+07	0.556086	56864.1	9.71401e+06	0.585382
PWY-5189	0.535002	0.0152594	0.529701	0.0165779	0.176873	0.2432	0.00530121	-0.00250833	0.0131108		41151.3	7.81624e+06	0.526484	46258.3	8.95796e+06	0.516393	50333.8	9.11574e+06	0.552164	48326.9	9.19534e+06	0.525559	58434.8	1.10732e+07	0.527713	54397.1	1.04674e+07	0.519683	57756.9	1.08401e+07	0.53281	58097.7	1.11165e+07	0.522628	52107.4	1.00711e+07	0.517398	56689.6	1.05985e+07	0.534881	47845.3	9.21051e+06	0.519465	56617.9	1.08673e+07	0.520991	50993.6	9.71401e+06	0.524948
PWY-7415	1.56e-05	0.000103978	0	0	0.178909	0.244473	1.56e-05	-7.28e-06	3.84e-05		0	7.81624e+06	0	0	8.95796e+06	0	0	9.11574e+06	0	0	9.19534e+06	0	0	1.10732e+07	0	0	1.04674e+07	0	0	1.08401e+07	0	0	1.11165e+07	0	0	1.00711e+07	0	0	1.05985e+07	0	0	9.21051e+06	0	0	1.08673e+07	0	0	9.71401e+06	0
PWY-7413	3.07e-05	0.000205865	0	0	0.181305	0.246979	3.07e-05	-1.46e-05	7.59e-05		0	7.81624e+06	0	0	8.95796e+06	0	0	9.11574e+06	0	0	9.19534e+06	0	0	1.10732e+07	0	0	1.04674e+07	0	0	1.08401e+07	0	0	1.11165e+07	0	0	1.00711e+07	0	0	1.05985e+07	0	0	9.21051e+06	0	0	1.08673e+07	0	0	9.71401e+06	0
PWY-6263	0.0981388	0.0231702	0.0883095	0.0329457	0.190154	0.25744	0.00982921	-0.00514919	0.0248076		10169.8	7.81624e+06	0.130111	7737.96	8.95796e+06	0.0863808	9556.54	9.11574e+06	0.104836	7660.97	9.19534e+06	0.0833136	4669.92	1.10732e+07	0.0421731	5760.37	1.04674e+07	0.0550318	11235.8	1.08401e+07	0.10365	10589.6	1.11165e+07	0.0952605	9606.77	1.00711e+07	0.0953898	12118.3	1.05985e+07	0.114339	10087.3	9.21051e+06	0.109519	9419.68	1.08673e+07	0.0866788	7963.23	9.71401e+06	0.0819768
PWY-7219	0.685328	0.0211317	0.677866	0.0243033	0.190122	0.258191	0.00746172	-0.00388424	0.0188077		52077.9	7.81624e+06	0.666278	58656.3	8.95796e+06	0.654795	63147	9.11574e+06	0.692725	63000.2	9.19534e+06	0.685132	75618	1.10732e+07	0.682891	71230.1	1.04674e+07	0.680498	73703.4	1.08401e+07	0.679917	75341.3	1.11165e+07	0.677745	68248.8	1.00711e+07	0.677672	71425	1.05985e+07	0.673913	60141.9	9.21051e+06	0.652971	72145.7	1.08673e+07	0.663877	65205.8	9.71401e+06	0.671255
PWY-6588	0.0292088	0.00968261	0.0339291	0.016205	0.193741	0.261491	-0.00472026	-0.0119829	0.0025424		2371.04	7.81624e+06	0.0303349	3472.73	8.95796e+06	0.0387669	3004.84	9.11574e+06	0.0329632	2049.74	9.19534e+06	0.022291	2130.76	1.10732e+07	0.0192424	1946.04	1.04674e+07	0.0185915	2833.62	1.08401e+07	0.0261403	2321.02	1.11165e+07	0.0208791	3707.45	1.00711e+07	0.0368129	3666.91	1.05985e+07	0.0345982	3827.5	9.21051e+06	0.0415558	3349.62	1.08673e+07	0.0308228	3517.91	9.71401e+06	0.0362148
PWY-6942	4.26e-06	2.95e-05	0	0	0.194387	0.26156	4.26e-06	-2.21e-06	1.07e-05		0	7.81624e+06	0	0	8.95796e+06	0	0	9.11574e+06	0	0	9.19534e+06	0	0	1.10732e+07	0	0	1.04674e+07	0	0	1.08401e+07	0	0	1.11165e+07	0	0	1.00711e+07	0	0	1.05985e+07	0	0	9.21051e+06	0	0	1.08673e+07	0	0	9.71401e+06	0
PWY-7391	0.00218185	0.0025151	0.00438862	0.00785807	0.196544	0.263657	-0.00220677	-0.00563425	0.00122071		1003.42	7.81624e+06	0.0128377	1089.46	8.95796e+06	0.0121619	160.391	9.11574e+06	0.0017595	434.1	9.19534e+06	0.00472087	8.6638	1.10732e+07	7.82e-05	3.9961	1.04674e+07	3.82e-05	316.378	1.08401e+07	0.0029186	302.182	1.11165e+07	0.00271833	366.949	1.00711e+07	0.0036436	275.331	1.05985e+07	0.00259782	211.806	9.21051e+06	0.00229962	39.7988	1.08673e+07	0.000366224	125.109	9.71401e+06	0.00128793
PWY-6612	0.461204	0.0183424	0.454469	0.0228998	0.203445	0.272084	0.0067355	-0.00383315	0.0173042		36156.2	7.81624e+06	0.462578	42822.1	8.95796e+06	0.478034	45306.1	9.11574e+06	0.49701	41405.7	9.19534e+06	0.45029	51561.2	1.10732e+07	0.465639	43694.3	1.04674e+07	0.417434	52211.9	1.08401e+07	0.481657	51314	1.11165e+07	0.461604	47455.5	1.00711e+07	0.471207	48815.5	1.05985e+07	0.460588	42371.7	9.21051e+06	0.460036	50192.9	1.08673e+07	0.46187	46143.4	9.71401e+06	0.475019
PWY-7031	1.35e-06	1.23e-05	7.93e-05	0.000285814	0.204194	0.272259	-7.79e-05	-0.000201208	4.54e-05		0	7.81624e+06	0	0	8.95796e+06	0	0	9.11574e+06	0	0	9.19534e+06	0	0	1.10732e+07	0	0	1.04674e+07	0	0	1.08401e+07	0	0	1.11165e+07	0	0	1.00711e+07	0	0	1.05985e+07	0	0	9.21051e+06	0	0	1.08673e+07	0	0	9.71401e+06	0
PWY-6749	0.00800966	0.00385121	0.00947334	0.00518199	0.217061	0.28854	-0.00146368	-0.00383364	0.000906273		977.134	7.81624e+06	0.0125013	956.693	8.95796e+06	0.0106798	1291.27	9.11574e+06	0.0141653	780.136	9.19534e+06	0.00848403	394.693	1.10732e+07	0.00356439	462.161	1.04674e+07	0.00441526	1130.55	1.08401e+07	0.0104294	748.207	1.11165e+07	0.00673062	665.717	1.00711e+07	0.0066102	1188.13	1.05985e+07	0.0112103	874.147	9.21051e+06	0.00949076	781.362	1.08673e+07	0.00719001	933.754	9.71401e+06	0.00961244
THRESYN-PWY	0.588174	0.0174686	0.593355	0.0175538	0.218404	0.289451	-0.00518097	-0.0135662	0.00320421		46540.2	7.81624e+06	0.59543	52165.9	8.95796e+06	0.582341	55082.1	9.11574e+06	0.604253	52968.5	9.19534e+06	0.576036	63758.1	1.10732e+07	0.575786	58633.9	1.04674e+07	0.560159	64988.8	1.08401e+07	0.599524	63917.4	1.11165e+07	0.57498	58647.1	1.00711e+07	0.582333	62088	1.05985e+07	0.585816	51772.3	9.21051e+06	0.562101	63501.9	1.08673e+07	0.584338	55835.9	9.71401e+06	0.574797
PYRIDNUCSYN-PWY	0.421186	0.0201419	0.414073	0.0250619	0.219543	0.290087	0.00711316	-0.00445839	0.0186847		33458.2	7.81624e+06	0.42806	38309.8	8.95796e+06	0.427662	41981.6	9.11574e+06	0.46054	38729.6	9.19534e+06	0.421187	47601.8	1.10732e+07	0.429882	42489.5	1.04674e+07	0.405924	46874.9	1.08401e+07	0.432422	45904.4	1.11165e+07	0.412941	41321.9	1.00711e+07	0.410304	45047.5	1.05985e+07	0.425035	36239.5	9.21051e+06	0.393458	45383.2	1.08673e+07	0.417612	40731.8	9.71401e+06	0.419309
UDPNAGSYN-PWY	0.49991	0.0204487	0.509114	0.0337061	0.222795	0.293503	-0.00920475	-0.0243284	0.00591894		38666.7	7.81624e+06	0.494697	43778.2	8.95796e+06	0.488707	47712.7	9.11574e+06	0.52341	46867.9	9.19534e+06	0.509692	55894.5	1.10732e+07	0.504772	55009.5	1.04674e+07	0.525534	54301.9	1.08401e+07	0.500937	56330.1	1.11165e+07	0.506727	50812	1.00711e+07	0.504535	54251.4	1.05985e+07	0.511876	46369.1	9.21051e+06	0.503437	53657.6	1.08673e+07	0.493751	48303.5	9.71401e+06	0.497256
PWY-5856	0.464204	0.0310812	0.455828	0.029337	0.23968	0.31201	0.00837636	-0.00581517	0.0225679		35529.7	7.81624e+06	0.454563	39764.6	8.95796e+06	0.443902	45978.9	9.11574e+06	0.504391	44601.7	9.19534e+06	0.485047	53979.9	1.10732e+07	0.487481	52048.4	1.04674e+07	0.497245	51907.3	1.08401e+07	0.478847	54536.1	1.11165e+07	0.490589	47942.2	1.00711e+07	0.476039	51157.1	1.05985e+07	0.48268	45753.4	9.21051e+06	0.496752	49772.3	1.08673e+07	0.457999	43594.4	9.71401e+06	0.448779
PWY-5837	0.0571395	0.0181861	0.0667727	0.0372479	0.240584	0.312263	-0.00963326	-0.0261186	0.0068521		5009.19	7.81624e+06	0.064087	5731.52	8.95796e+06	0.0639824	3898.78	9.11574e+06	0.0427697	3652.26	9.19534e+06	0.0397186	3511.86	1.10732e+07	0.0317149	2513.5	1.04674e+07	0.0240128	5061.37	1.08401e+07	0.0466914	5161.52	1.11165e+07	0.0464313	4153.23	1.00711e+07	0.0412393	6198.11	1.05985e+07	0.0584808	4646.81	9.21051e+06	0.0504512	6663.23	1.08673e+07	0.0613143	7667.67	9.71401e+06	0.0789341
PWY-6386	0.493974	0.0159887	0.488758	0.0191806	0.241524	0.312561	0.00521543	-0.00368443	0.0141153		39063.3	7.81624e+06	0.499771	43927.6	8.95796e+06	0.490375	45074.9	9.11574e+06	0.494473	46713.9	9.19534e+06	0.508017	55377.2	1.10732e+07	0.5001	52445.6	1.04674e+07	0.50104	55085.3	1.08401e+07	0.508164	54761.1	1.11165e+07	0.492613	49634.9	1.00711e+07	0.492847	52108.2	1.05985e+07	0.491655	43986.1	9.21051e+06	0.477564	52279.2	1.08673e+07	0.481067	45438	9.71401e+06	0.467758
PWY-2941	0.0050553	0.00539283	0.00919308	0.0163144	0.242362	0.312725	-0.00413778	-0.0112589	0.00298337		1813.71	7.81624e+06	0.0232044	1772.93	8.95796e+06	0.0197917	195.057	9.11574e+06	0.00213978	416.658	9.19534e+06	0.00453118	122.992	1.10732e+07	0.00111072	50.9693	1.04674e+07	0.000486936	494.427	1.08401e+07	0.00456111	459.375	1.11165e+07	0.00413238	960.091	1.00711e+07	0.00953317	311.883	1.05985e+07	0.0029427	1493.61	9.21051e+06	0.0162164	313.9	1.08673e+07	0.00288847	198.496	9.71401e+06	0.0020434
PWY-5857	0.464204	0.0310812	0.455828	0.029337	0.23968	0.312936	0.00837636	-0.00581517	0.0225679		35529.7	7.81624e+06	0.454563	39764.6	8.95796e+06	0.443902	45978.9	9.11574e+06	0.504391	44601.7	9.19534e+06	0.485047	53979.9	1.10732e+07	0.487481	52048.4	1.04674e+07	0.497245	51907.3	1.08401e+07	0.478847	54536.1	1.11165e+07	0.490589	47942.2	1.00711e+07	0.476039	51157.1	1.05985e+07	0.48268	45753.4	9.21051e+06	0.496752	49772.3	1.08673e+07	0.457999	43594.4	9.71401e+06	0.448779
PWY-5855	0.464204	0.0310812	0.455828	0.029337	0.23968	0.313867	0.00837636	-0.00581517	0.0225679		35529.7	7.81624e+06	0.454563	39764.6	8.95796e+06	0.443902	45978.9	9.11574e+06	0.504391	44601.7	9.19534e+06	0.485047	53979.9	1.10732e+07	0.487481	52048.4	1.04674e+07	0.497245	51907.3	1.08401e+07	0.478847	54536.1	1.11165e+07	0.490589	47942.2	1.00711e+07	0.476039	51157.1	1.05985e+07	0.48268	45753.4	9.21051e+06	0.496752	49772.3	1.08673e+07	0.457999	43594.4	9.71401e+06	0.448779
PWY-6708	0.464204	0.0310812	0.455828	0.029337	0.23968	0.314804	0.00837636	-0.00581517	0.0225679		35529.7	7.81624e+06	0.454563	39764.6	8.95796e+06	0.443902	45978.9	9.11574e+06	0.504391	44601.7	9.19534e+06	0.485047	53979.9	1.10732e+07	0.487481	52048.4	1.04674e+07	0.497245	51907.3	1.08401e+07	0.478847	54536.1	1.11165e+07	0.490589	47942.2	1.00711e+07	0.476039	51157.1	1.05985e+07	0.48268	45753.4	9.21051e+06	0.496752	49772.3	1.08673e+07	0.457999	43594.4	9.71401e+06	0.448779
PWY-7539	0.583574	0.018556	0.576165	0.0285782	0.249416	0.319951	0.00740825	-0.00548655	0.0203031		44096.2	7.81624e+06	0.564162	50864.8	8.95796e+06	0.567817	53167.3	9.11574e+06	0.583248	52820.7	9.19534e+06	0.574429	66943.3	1.10732e+07	0.604551	62778	1.04674e+07	0.59975	63170.9	1.08401e+07	0.582754	65696.2	1.11165e+07	0.590981	58395	1.00711e+07	0.57983	60785.2	1.05985e+07	0.573524	53491.4	9.21051e+06	0.580765	62275.1	1.08673e+07	0.573049	56229.3	9.71401e+06	0.578847
HISTSYN-PWY	0.541485	0.0152869	0.545885	0.0160716	0.248746	0.320023	-0.00440016	-0.0120139	0.00321358		41209.1	7.81624e+06	0.527224	46885.5	8.95796e+06	0.523395	49685	9.11574e+06	0.545046	50025.9	9.19534e+06	0.544036	60873.2	1.10732e+07	0.549733	58720.6	1.04674e+07	0.560988	58602.3	1.08401e+07	0.540609	60806.5	1.11165e+07	0.546995	54108.7	1.00711e+07	0.53727	56612.9	1.05985e+07	0.534158	48863	9.21051e+06	0.530513	56663.4	1.08673e+07	0.521411	52814.4	9.71401e+06	0.543693
ORNDEG-PWY	0.0208142	0.01646	0.0167743	0.014985	0.270425	0.345892	0.0040399	-0.00326643	0.0113462		1449.61	7.81624e+06	0.0185461	3732.27	8.95796e+06	0.0416643	1932.22	9.11574e+06	0.0211965	1483.14	9.19534e+06	0.0161293	1579.96	1.10732e+07	0.0142683	2756.87	1.04674e+07	0.0263378	2724.12	1.08401e+07	0.0251302	2447.75	1.11165e+07	0.0220192	1929.45	1.00711e+07	0.0191584	2461.19	1.05985e+07	0.023222	3122.25	9.21051e+06	0.0338988	3719.12	1.08673e+07	0.0342229	3382.04	9.71401e+06	0.0348161
PWY-5863	0.0633963	0.0197274	0.0728615	0.0393214	0.274631	0.350253	-0.00946514	-0.0268929	0.00796259		5554.06	7.81624e+06	0.0710579	6346.97	8.95796e+06	0.0708528	4366.25	9.11574e+06	0.047898	4074	9.19534e+06	0.044305	3923.46	1.10732e+07	0.035432	2816.09	1.04674e+07	0.0269036	5648.09	1.08401e+07	0.0521038	5735.9	1.11165e+07	0.0515983	4635.4	1.00711e+07	0.0460269	6879.55	1.05985e+07	0.0649103	5163.45	9.21051e+06	0.0560604	7375.86	1.08673e+07	0.0678719	8442.55	9.71401e+06	0.0869111
PWY-5265	0.00042578	0.00111499	0.000222104	0.00066306	0.27547	0.350309	0.000203676	-0.000166309	0.000573661		630.608	7.81624e+06	0.00806792	481.772	8.95796e+06	0.00537815	81.7743	9.11574e+06	0.000897067	37.7413	9.19534e+06	0.000410439	4.7994	1.10732e+07	4.33e-05	0	1.04674e+07	0	115.002	1.08401e+07	0.0010609	60.3574	1.11165e+07	0.000542955	149.934	1.00711e+07	0.00148876	26.1188	1.05985e+07	0.000246438	17.9203	9.21051e+06	0.000194564	0	1.08673e+07	0	8.8865	9.71401e+06	9.15e-05
PWY-6163	0.557088	0.0131573	0.562887	0.0241468	0.27823	0.352799	-0.00579931	-0.0165529	0.00495429		43308.5	7.81624e+06	0.554083	49020.1	8.95796e+06	0.547223	52821.1	9.11574e+06	0.579449	49845.5	9.19534e+06	0.542074	59357.9	1.10732e+07	0.536049	57067.6	1.04674e+07	0.545196	60101.5	1.08401e+07	0.554439	60666.4	1.11165e+07	0.545735	56053.8	1.00711e+07	0.556583	59092.9	1.05985e+07	0.557557	50104.3	9.21051e+06	0.543991	59386.4	1.08673e+07	0.546467	52615.9	9.71401e+06	0.541649
PWY-7377	0.0281011	0.0118075	0.0248765	0.0126654	0.281075	0.355382	0.00322454	-0.00275471	0.00920379		4849.52	7.81624e+06	0.0620442	3062.51	8.95796e+06	0.0341875	4663.86	9.11574e+06	0.0511627	2833.27	9.19534e+06	0.0308121	2495.98	1.10732e+07	0.0225407	1445.83	1.04674e+07	0.0138128	3233.27	1.08401e+07	0.029827	2707.72	1.11165e+07	0.0243578	2372.2	1.00711e+07	0.0235547	3454.8	1.05985e+07	0.0325969	2937.47	9.21051e+06	0.0318926	4228.64	1.08673e+07	0.0389115	4103.06	9.71401e+06	0.0422386
VALSYN-PWY	0.970774	0.0423766	0.961067	0.0365566	0.28401	0.357042	0.00970698	-0.00834451	0.0277585		70630.6	7.81624e+06	0.903639	79661.1	8.95796e+06	0.889277	82913.8	9.11574e+06	0.909568	88061.8	9.19534e+06	0.957679	105509	1.10732e+07	0.952834	117949	1.04674e+07	1.12683	99486.2	1.08401e+07	0.917764	107233	1.11165e+07	0.964632	97443.1	1.00711e+07	0.967556	101959	1.05985e+07	0.962007	91842.9	9.21051e+06	0.997154	102183	1.08673e+07	0.940277	95272.8	9.71401e+06	0.980777
ILEUSYN-PWY	0.970774	0.0423766	0.961067	0.0365566	0.28401	0.358065	0.00970698	-0.00834451	0.0277585		70630.6	7.81624e+06	0.903639	79661.1	8.95796e+06	0.889277	82913.8	9.11574e+06	0.909568	88061.8	9.19534e+06	0.957679	105509	1.10732e+07	0.952834	117949	1.04674e+07	1.12683	99486.2	1.08401e+07	0.917764	107233	1.11165e+07	0.964632	97443.1	1.00711e+07	0.967556	101959	1.05985e+07	0.962007	91842.9	9.21051e+06	0.997154	102183	1.08673e+07	0.940277	95272.8	9.71401e+06	0.980777
PWY-4722	0.00361659	0.00138022	0.00313479	0.002013	0.289418	0.362803	0.000481799	-0.000431074	0.00139467		253.91	7.81624e+06	0.0032485	230.288	8.95796e+06	0.00257076	209.472	9.11574e+06	0.00229791	227.361	9.19534e+06	0.00247257	328.814	1.10732e+07	0.00296946	401.022	1.04674e+07	0.00383116	364.472	1.08401e+07	0.00336227	334.95	1.11165e+07	0.0030131	284.27	1.00711e+07	0.00282265	528.285	1.05985e+07	0.00498451	617.37	9.21051e+06	0.00670289	287.2	1.08673e+07	0.00264279	415.307	9.71401e+06	0.00427534
PWY-4361	0.00154557	0.00182265	0.00129545	0.000639628	0.302726	0.378408	0.000250126	-0.000228877	0.000729129		338.277	7.81624e+06	0.00432788	578.959	8.95796e+06	0.00646306	0	9.11574e+06	0	120.753	9.19534e+06	0.0013132	9.4647	1.10732e+07	8.55e-05	16.2189	1.04674e+07	0.000154947	124.531	1.08401e+07	0.00114881	27.1453	1.11165e+07	0.00024419	30.8861	1.00711e+07	0.000306682	100.888	1.05985e+07	0.000951909	536.864	9.21051e+06	0.00582882	114.111	1.08673e+07	0.00105004	53.3135	9.71401e+06	0.000548831
PWY-7527	0.00255016	0.00297917	0.00214744	0.00105791	0.311741	0.388572	0.000402722	-0.00038312	0.00118856		557.435	7.81624e+06	0.00713176	949.108	8.95796e+06	0.0105951	0	9.11574e+06	0	200.494	9.19534e+06	0.00218039	15.7703	1.10732e+07	0.000142418	27.0173	1.04674e+07	0.00025811	206.916	1.08401e+07	0.00190881	45.2106	1.11165e+07	0.0004067	51.4334	1.00711e+07	0.000510705	167.737	1.05985e+07	0.00158264	881.579	9.21051e+06	0.00957145	189.674	1.08673e+07	0.00174536	88.7196	9.71401e+06	0.000913316
PWY-6142	2.12e-06	1.92e-05	0	0	0.320252	0.398054	2.12e-06	-2.1e-06	6.35e-06		0	7.81624e+06	0	0	8.95796e+06	0	0	9.11574e+06	0	0	9.19534e+06	0	0	1.10732e+07	0	0	1.04674e+07	0	0	1.08401e+07	0	0	1.11165e+07	0	0	1.00711e+07	0	0	1.05985e+07	0	0	9.21051e+06	0	0	1.08673e+07	0	0	9.71401e+06	0
PWY-7401	8.21e-06	3.27e-05	3.33e-06	1.6e-05	0.324173	0.401792	4.88e-06	-4.91e-06	1.47e-05		0	7.81624e+06	0	0	8.95796e+06	0	0	9.11574e+06	0	13.7779	9.19534e+06	0.000149836	0	1.10732e+07	0	0	1.04674e+07	0	11.9007	1.08401e+07	0.000109784	0	1.11165e+07	0	0	1.00711e+07	0	0	1.05985e+07	0	0	9.21051e+06	0	0	1.08673e+07	0	11.8246	9.71401e+06	0.000121727
PWY-1882	0.00265038	0.00194438	0.00312772	0.00205628	0.326286	0.403275	-0.000477337	-0.00145047	0.000495794		492.442	7.81624e+06	0.00630024	632.145	8.95796e+06	0.0070568	559.236	9.11574e+06	0.00613484	208.791	9.19534e+06	0.00227062	34.8871	1.10732e+07	0.000315058	138.599	1.04674e+07	0.00132411	504.93	1.08401e+07	0.004658	103.544	1.11165e+07	0.000931447	337.464	1.00711e+07	0.00335083	801.98	1.05985e+07	0.0075669	697.99	9.21051e+06	0.0075782	321.132	1.08673e+07	0.00295502	295.123	9.71401e+06	0.00303811
PYRIDOXSYN-PWY	0.312284	0.0385719	0.304117	0.0339145	0.328242	0.404556	0.00816794	-0.00850183	0.0248377		26148.1	7.81624e+06	0.334536	32173.4	8.95796e+06	0.359159	31802.8	9.11574e+06	0.348878	30624.9	9.19534e+06	0.333048	43848.3	1.10732e+07	0.395985	30499.3	1.04674e+07	0.291375	37944.2	1.08401e+07	0.350037	36696.1	1.11165e+07	0.330106	32530.7	1.00711e+07	0.323012	32596.4	1.05985e+07	0.307555	30107.5	9.21051e+06	0.326882	37286.9	1.08673e+07	0.34311	32468.2	9.71401e+06	0.33424
PWY-621	0.128791	0.0265875	0.137623	0.0404904	0.331361	0.407259	-0.008832	-0.0271199	0.00945592		12299.3	7.81624e+06	0.157356	14248.1	8.95796e+06	0.159055	11719	9.11574e+06	0.128558	12410.2	9.19534e+06	0.134961	17927.7	1.10732e+07	0.161901	10173.4	1.04674e+07	0.0971913	16804.8	1.08401e+07	0.155025	17295.4	1.11165e+07	0.155584	14307.3	1.00711e+07	0.142064	14108.3	1.05985e+07	0.133115	11354.7	9.21051e+06	0.12328	18093.4	1.08673e+07	0.166494	10447	9.71401e+06	0.107545
FASYN-INITIAL-PWY	0.499453	0.0358459	0.507619	0.0354983	0.336893	0.412905	-0.0081664	-0.0251713	0.00883848		39898.3	7.81624e+06	0.510453	44411.2	8.95796e+06	0.495773	51223.1	9.11574e+06	0.56192	47867.1	9.19534e+06	0.520558	59266	1.10732e+07	0.535219	60153.9	1.04674e+07	0.574681	53162.6	1.08401e+07	0.490427	56568.4	1.11165e+07	0.50887	52429.7	1.00711e+07	0.520598	53139.4	1.05985e+07	0.501385	48465.2	9.21051e+06	0.526195	55350.2	1.08673e+07	0.509326	47742.6	9.71401e+06	0.491482
THREOCAT-PWY	0.000367217	0.000752436	0.000270724	0.000289089	0.349586	0.427271	9.65e-05	-0.000107272	0.000300258		345.072	7.81624e+06	0.0044148	345.094	8.95796e+06	0.00385237	31.6908	9.11574e+06	0.000347649	37.1471	9.19534e+06	0.000403977	29.9652	1.10732e+07	0.00027061	0	1.04674e+07	0	42.3459	1.08401e+07	0.000390643	26.1309	1.11165e+07	0.000235065	34.3295	1.00711e+07	0.000340873	46.3322	1.05985e+07	0.000437157	97.1997	9.21051e+06	0.00105531	0	1.08673e+07	0	26.2761	9.71401e+06	0.000270497
PWY-6143	0.000124039	0.000162229	8.58e-05	0.000175549	0.354301	0.429456	3.83e-05	-4.45e-05	0.000121013		32.2985	7.81624e+06	0.000413223	26.0448	8.95796e+06	0.000290745	12.5773	9.11574e+06	0.000137973	11.3268	9.19534e+06	0.00012318	2.8505	1.10732e+07	2.57e-05	5.8	1.04674e+07	5.54e-05	22.6813	1.08401e+07	0.000209236	34.2601	1.11165e+07	0.000308193	67.8748	1.00711e+07	0.000673959	11.546	1.05985e+07	0.00010894	6.8834	9.21051e+06	7.47e-05	5.8846	1.08673e+07	5.41e-05	19.8499	9.71401e+06	0.000204343
PWY-7097	0.0141023	0.00565679	0.0129037	0.0053447	0.353984	0.430257	0.00119859	-0.00138631	0.00378349		1001.79	7.81624e+06	0.0128168	1418.03	8.95796e+06	0.0158298	1922.65	9.11574e+06	0.0210915	1308.86	9.19534e+06	0.0142339	1896.02	1.10732e+07	0.0171226	2218.84	1.04674e+07	0.0211978	1488.65	1.08401e+07	0.0137329	1677.92	1.11165e+07	0.015094	1352.61	1.00711e+07	0.0134306	1735.18	1.05985e+07	0.0163719	2080.39	9.21051e+06	0.0225871	1566.58	1.08673e+07	0.0144155	1579.74	9.71401e+06	0.0162625
PWY-6338	0.0141023	0.00565679	0.0129037	0.0053447	0.353984	0.431449	0.00119859	-0.00138631	0.00378349		1001.79	7.81624e+06	0.0128168	1418.03	8.95796e+06	0.0158298	1922.65	9.11574e+06	0.0210915	1308.86	9.19534e+06	0.0142339	1896.02	1.10732e+07	0.0171226	2218.84	1.04674e+07	0.0211978	1488.65	1.08401e+07	0.0137329	1677.92	1.11165e+07	0.015094	1352.61	1.00711e+07	0.0134306	1735.18	1.05985e+07	0.0163719	2080.39	9.21051e+06	0.0225871	1566.58	1.08673e+07	0.0144155	1579.74	9.71401e+06	0.0162625
COLANSYN-PWY	0.378549	0.0331035	0.38861	0.0488466	0.360124	0.435315	-0.0100613	-0.0321879	0.0120652		29155.6	7.81624e+06	0.373014	32148.5	8.95796e+06	0.358881	33725.7	9.11574e+06	0.369972	31118.6	9.19534e+06	0.338417	31342.9	1.10732e+07	0.283051	30675	1.04674e+07	0.293054	40851.1	1.08401e+07	0.376853	39031.7	1.11165e+07	0.351117	38595.4	1.00711e+07	0.383231	40773.6	1.05985e+07	0.38471	31343.9	9.21051e+06	0.340305	39336.6	1.08673e+07	0.361971	38822.1	9.71401e+06	0.39965
PWY-5430	0.0273186	0.0119626	0.0297862	0.0112551	0.365187	0.440225	-0.00246761	-0.00791588	0.00298065		2383.89	7.81624e+06	0.0304992	3519.18	8.95796e+06	0.0392855	2831.02	9.11574e+06	0.0310564	1652.61	9.19534e+06	0.0179723	1464.06	1.10732e+07	0.0132217	2554.96	1.04674e+07	0.0244089	2659.04	1.08401e+07	0.0245298	2655.27	1.11165e+07	0.0238859	4332.16	1.00711e+07	0.0430159	3935.53	1.05985e+07	0.0371328	3602.02	9.21051e+06	0.0391078	4454.26	1.08673e+07	0.0409876	1773.23	9.71401e+06	0.0182543
PWY-6147	0.552331	0.0152943	0.547175	0.0265729	0.381171	0.458238	0.0051558	-0.00672124	0.0170328		42494.9	7.81624e+06	0.543675	48996.1	8.95796e+06	0.546955	51052	9.11574e+06	0.560043	49458.3	9.19534e+06	0.537862	62069.4	1.10732e+07	0.560536	57378	1.04674e+07	0.548162	60003.5	1.08401e+07	0.553535	61652.7	1.11165e+07	0.554608	55307.4	1.00711e+07	0.549172	58235.8	1.05985e+07	0.54947	50625.2	9.21051e+06	0.549647	59737.6	1.08673e+07	0.549699	52747.7	9.71401e+06	0.543007
PWY-5862	0.0621942	0.0218614	0.0579789	0.0201726	0.390007	0.465049	0.00421539	-0.0055908	0.0140216		6128.73	7.81624e+06	0.0784102	6634.94	8.95796e+06	0.0740675	5032.97	9.11574e+06	0.0552119	3929.04	9.19534e+06	0.0427285	4464.75	1.10732e+07	0.0403202	2755.26	1.04674e+07	0.0263224	4952.28	1.08401e+07	0.045685	6370.38	1.11165e+07	0.0573058	4708.36	1.00711e+07	0.0467514	7000.7	1.05985e+07	0.0660535	4848.74	9.21051e+06	0.0526436	7631.95	1.08673e+07	0.0702284	4283.87	9.71401e+06	0.0441
PWY-5101	0.993513	0.0360783	0.986589	0.0330846	0.390003	0.466308	0.00692393	-0.00918116	0.023029		72937.7	7.81624e+06	0.933157	82396.3	8.95796e+06	0.91981	86245	9.11574e+06	0.946111	89453.8	9.19534e+06	0.972816	106783	1.10732e+07	0.96434	116788	1.04674e+07	1.11573	102380	1.08401e+07	0.944456	109273	1.11165e+07	0.982987	99370.6	1.00711e+07	0.986695	104353	1.05985e+07	0.984595	93108.8	9.21051e+06	1.0109	104613	1.08673e+07	0.962635	97124.8	9.71401e+06	0.999842
PWY-7373	0.0052131	0.0028412	0.00369607	0.00822007	0.392394	0.466631	0.00151703	-0.00207494	0.00510901		549.003	7.81624e+06	0.00702388	742.377	8.95796e+06	0.00828734	331.911	9.11574e+06	0.00364108	507.474	9.19534e+06	0.00551881	541.573	1.10732e+07	0.00489083	380.204	1.04674e+07	0.00363228	854.577	1.08401e+07	0.00788351	552.969	1.11165e+07	0.00497433	614.925	1.00711e+07	0.00610587	667.95	1.05985e+07	0.00630228	353.997	9.21051e+06	0.0038434	530.615	1.08673e+07	0.00488266	319.788	9.71401e+06	0.00329203
PWY-7254	0.113245	0.041657	0.123411	0.0520652	0.395057	0.467272	-0.0101659	-0.0341914	0.0138597		11466.5	7.81624e+06	0.1467	15126.1	8.95796e+06	0.168856	10195	9.11574e+06	0.11184	8729.88	9.19534e+06	0.0949381	10825.1	1.10732e+07	0.0977597	9891.78	1.04674e+07	0.0945013	13227	1.08401e+07	0.12202	11290.9	1.11165e+07	0.101569	9716.3	1.00711e+07	0.0964774	10758.1	1.05985e+07	0.101506	11888	9.21051e+06	0.12907	12529.9	1.08673e+07	0.115299	21430	9.71401e+06	0.220609
PWY-5188	0.515764	0.0268252	0.510823	0.0232781	0.389894	0.467448	0.0049407	-0.00653732	0.0164187		41201.3	7.81624e+06	0.527124	45899.6	8.95796e+06	0.512389	51212.5	9.11574e+06	0.561803	43771.2	9.19534e+06	0.476015	51290.7	1.10732e+07	0.463196	46894.3	1.04674e+07	0.448005	56306.9	1.08401e+07	0.519434	54945.5	1.11165e+07	0.494272	51528.1	1.00711e+07	0.511645	56182.4	1.05985e+07	0.530096	46811.1	9.21051e+06	0.508236	56490.8	1.08673e+07	0.519822	49202.6	9.71401e+06	0.506512
PWY-5845	0.0878153	0.0291856	0.0821988	0.0271824	0.39427	0.467598	0.00561646	-0.00757049	0.0188034		8585.86	7.81624e+06	0.109846	9294.51	8.95796e+06	0.103757	7206.6	9.11574e+06	0.0790567	5669.54	9.19534e+06	0.0616567	6447.15	1.10732e+07	0.0582229	4033.8	1.04674e+07	0.038537	7131.02	1.08401e+07	0.0657839	9081.79	1.11165e+07	0.0816968	6770.03	1.00711e+07	0.0672227	9925.79	1.05985e+07	0.0936525	6938.08	9.21051e+06	0.0753279	10740.6	1.08673e+07	0.0988335	6177.94	9.71401e+06	0.0635982
PHOSLIPSYN-PWY	0.639844	0.018445	0.643833	0.0202416	0.40047	0.472404	-0.00398972	-0.0135093	0.0055299		48718	7.81624e+06	0.623292	55574.4	8.95796e+06	0.620391	59710.5	9.11574e+06	0.655026	60179.6	9.19534e+06	0.654457	73341.6	1.10732e+07	0.662333	70086.6	1.04674e+07	0.669573	70158.7	1.08401e+07	0.647216	71568.7	1.11165e+07	0.643808	64054.3	1.00711e+07	0.636023	67903.5	1.05985e+07	0.640687	58442.7	9.21051e+06	0.634523	68031.3	1.08673e+07	0.626017	60956.8	9.71401e+06	0.627514
PWY-6185	0.00703376	0.00841516	0.00815774	0.00480975	0.414004	0.487063	-0.00112399	-0.00385394	0.00160597		617.831	7.81624e+06	0.00790445	2076.44	8.95796e+06	0.0231798	322.897	9.11574e+06	0.00354219	356.734	9.19534e+06	0.00387951	278.331	1.10732e+07	0.00251355	525.674	1.04674e+07	0.00502204	541.98	1.08401e+07	0.00499979	277.618	1.11165e+07	0.00249736	249.787	1.00711e+07	0.00248025	366.163	1.05985e+07	0.00345484	979.459	9.21051e+06	0.0106342	767.419	1.08673e+07	0.00706171	368.974	9.71401e+06	0.00379837
PWY-6126	0.658349	0.0169889	0.662609	0.0238884	0.429858	0.500364	-0.00425982	-0.0151329	0.00661329		50322.6	7.81624e+06	0.643821	56426.3	8.95796e+06	0.629901	61243.8	9.11574e+06	0.671847	60094.8	9.19534e+06	0.653535	71523.4	1.10732e+07	0.645913	68482.4	1.04674e+07	0.654247	70832.5	1.08401e+07	0.653433	71841.9	1.11165e+07	0.646266	65200.7	1.00711e+07	0.647407	69310.8	1.05985e+07	0.653965	58658.2	9.21051e+06	0.636862	69204.8	1.08673e+07	0.636815	63271.8	9.71401e+06	0.651345
PWY-5181	0.0121058	0.0133623	0.0137996	0.00751041	0.433953	0.501153	-0.00169377	-0.00598846	0.00260093		1041.85	7.81624e+06	0.0133293	3406.8	8.95796e+06	0.038031	546.807	9.11574e+06	0.00599849	602.555	9.19534e+06	0.00655282	460.191	1.10732e+07	0.00415589	872.413	1.04674e+07	0.00833461	929.275	1.08401e+07	0.0085726	461.963	1.11165e+07	0.00415567	419.209	1.00711e+07	0.00416251	610.959	1.05985e+07	0.00576456	1749.66	9.21051e+06	0.0189963	1364.89	1.08673e+07	0.0125596	643.079	9.71401e+06	0.00662012
PWY-7098	0.0151283	0.00597935	0.0140706	0.0055644	0.432938	0.501296	0.00105777	-0.00164216	0.00375769		1076	7.81624e+06	0.0137663	1542.53	8.95796e+06	0.0172196	2019.83	9.11574e+06	0.0221576	1392.01	9.19534e+06	0.0151382	1973.2	1.10732e+07	0.0178195	2369.77	1.04674e+07	0.0226396	1581.42	1.08401e+07	0.0145887	1772.27	1.11165e+07	0.0159427	1444.13	1.00711e+07	0.0143394	1855.87	1.05985e+07	0.0175106	2242.48	9.21051e+06	0.024347	1681.9	1.08673e+07	0.0154766	1702.71	9.71401e+06	0.0175284
GLYCOLYSIS-E-D	0.426989	0.0154757	0.423337	0.0201762	0.427318	0.501386	0.00365252	-0.00560893	0.012914		33099.5	7.81624e+06	0.423471	38049.1	8.95796e+06	0.424752	39286.8	9.11574e+06	0.430978	40852.6	9.19534e+06	0.444275	49299.5	1.10732e+07	0.445214	44351.5	1.04674e+07	0.423712	47449.8	1.08401e+07	0.437726	49680.2	1.11165e+07	0.446906	42617.9	1.00711e+07	0.423172	46404.3	1.05985e+07	0.437837	40014	9.21051e+06	0.434439	46975.4	1.08673e+07	0.432263	43251.7	9.71401e+06	0.44525
PWY-7229	0.686665	0.0175871	0.691082	0.0247631	0.429654	0.501453	-0.00441708	-0.0156867	0.00685259		52417.5	7.81624e+06	0.670623	58979.4	8.95796e+06	0.658402	63583.2	9.11574e+06	0.69751	62775.7	9.19534e+06	0.682691	75037.9	1.10732e+07	0.677652	71650.5	1.04674e+07	0.684514	73830.5	1.08401e+07	0.68109	75181.2	1.11165e+07	0.676305	68153.4	1.00711e+07	0.676725	72112.3	1.05985e+07	0.680398	61080.4	9.21051e+06	0.66316	72220.2	1.08673e+07	0.664563	65974.2	9.71401e+06	0.679165
PRPP-PWY	0.240999	0.0780075	0.224364	0.0906663	0.429023	0.502048	0.0166343	-0.0256267	0.0588953		26814.2	7.81624e+06	0.343058	32265.6	8.95796e+06	0.360189	22543.4	9.11574e+06	0.247302	26559.7	9.19534e+06	0.288838	35888.7	1.10732e+07	0.324103	16399.4	1.04674e+07	0.156672	33719.3	1.08401e+07	0.311062	31702.8	1.11165e+07	0.285188	32659.5	1.00711e+07	0.324291	25196.3	1.05985e+07	0.237734	19557.6	9.21051e+06	0.21234	34625.2	1.08673e+07	0.318617	23415.5	9.71401e+06	0.241049
FASYN-ELONG-PWY	0.9127	0.0425117	0.921906	0.0508068	0.432661	0.502298	-0.00920621	-0.0327931	0.0143807		63949	7.81624e+06	0.818156	74642	8.95796e+06	0.833248	78135.2	9.11574e+06	0.857146	84318.7	9.19534e+06	0.916972	103592	1.10732e+07	0.93552	108872	1.04674e+07	1.04011	95172.1	1.08401e+07	0.877967	102811	1.11165e+07	0.924857	91915.3	1.00711e+07	0.912667	94872.2	1.05985e+07	0.895145	84526.2	9.21051e+06	0.917715	95180.9	1.08673e+07	0.875844	88962.4	9.71401e+06	0.915815
PWY-3001	0.664641	0.0142741	0.667286	0.0143544	0.439235	0.505925	-0.00264531	-0.00950119	0.00421058		51340	7.81624e+06	0.656838	57889.2	8.95796e+06	0.646232	61122.7	9.11574e+06	0.670519	59823.7	9.19534e+06	0.650587	72020.8	1.10732e+07	0.650405	68983.6	1.04674e+07	0.659035	72077.4	1.08401e+07	0.664917	72604.9	1.11165e+07	0.65313	66180.1	1.00711e+07	0.657131	70198.9	1.05985e+07	0.662345	59349.1	9.21051e+06	0.644363	71082.1	1.08673e+07	0.65409	63631.7	9.71401e+06	0.655051
PWY-7197	0.529883	0.0154471	0.533406	0.0206716	0.453171	0.520615	-0.00352233	-0.0129822	0.00593759		40929.1	7.81624e+06	0.523642	45262.4	8.95796e+06	0.505275	50144.1	9.11574e+06	0.550083	47909.6	9.19534e+06	0.521021	56335.4	1.10732e+07	0.508753	54233	1.04674e+07	0.518116	57227.5	1.08401e+07	0.527926	57202.7	1.11165e+07	0.514577	52330.9	1.00711e+07	0.519617	56401.7	1.05985e+07	0.532165	47076.1	9.21051e+06	0.511113	55778.3	1.08673e+07	0.513266	50850.4	9.71401e+06	0.523475
KETOGLUCONMET-PWY	0.0106538	0.00886292	0.00961134	0.00527834	0.481695	0.551943	0.00104247	-0.00190101	0.00398595		1812.59	7.81624e+06	0.0231901	2936.89	8.95796e+06	0.0327853	564.864	9.11574e+06	0.00619658	1054.98	9.19534e+06	0.0114729	893.558	1.10732e+07	0.00806954	546.547	1.04674e+07	0.00522144	1059.44	1.08401e+07	0.00977339	635.982	1.11165e+07	0.00572108	597.941	1.00711e+07	0.00593722	1008.9	1.05985e+07	0.00951919	1893.23	9.21051e+06	0.0205551	1244.74	1.08673e+07	0.0114539	654.463	9.71401e+06	0.00673731
FUCCAT-PWY	0.0139354	0.0146668	0.0169608	0.0213063	0.527262	0.602585	-0.00302543	-0.0126914	0.00664053		708.178	7.81624e+06	0.00906035	1402.43	8.95796e+06	0.0156557	1003.71	9.11574e+06	0.0110107	600.87	9.19534e+06	0.00653451	723.198	1.10732e+07	0.00653106	813.474	1.04674e+07	0.00777154	619.069	1.08401e+07	0.00571094	935.246	1.11165e+07	0.00841316	1959.17	1.00711e+07	0.0194535	1003.39	1.05985e+07	0.00946726	648.08	9.21051e+06	0.00703632	983.839	1.08673e+07	0.00905318	348.728	9.71401e+06	0.00358994
PWY-6703	0.374733	0.0427098	0.379571	0.0300068	0.539669	0.615167	-0.00483762	-0.0205615	0.0108862		33258.9	7.81624e+06	0.42551	36538.7	8.95796e+06	0.407891	42250.9	9.11574e+06	0.463494	30710.7	9.19534e+06	0.333981	34902.2	1.10732e+07	0.315195	29487.9	1.04674e+07	0.281713	41820.4	1.08401e+07	0.385795	39342.8	1.11165e+07	0.353915	39312.9	1.00711e+07	0.390355	43144.6	1.05985e+07	0.407081	34675.2	9.21051e+06	0.376474	44926.7	1.08673e+07	0.413411	36820.2	9.71401e+06	0.379042
PWY-5531	0.0773457	0.026036	0.0733611	0.0283545	0.548416	0.621915	0.00398458	-0.00936729	0.0173365		5649.65	7.81624e+06	0.072281	4994	8.95796e+06	0.0557493	6069.11	9.11574e+06	0.0665784	5412.58	9.19534e+06	0.0588622	3591.88	1.10732e+07	0.0324376	6994.4	1.04674e+07	0.0668211	6137.12	1.08401e+07	0.0566152	7430.2	1.11165e+07	0.0668396	4770.79	1.00711e+07	0.0473713	8975.11	1.05985e+07	0.0846826	8235.05	9.21051e+06	0.0894093	5299.09	1.08673e+07	0.0487617	10521	9.71401e+06	0.108308
PWY-7159	0.0773457	0.026036	0.0733611	0.0283545	0.548416	0.623522	0.00398458	-0.00936729	0.0173365		5649.65	7.81624e+06	0.072281	4994	8.95796e+06	0.0557493	6069.11	9.11574e+06	0.0665784	5412.58	9.19534e+06	0.0588622	3591.88	1.10732e+07	0.0324376	6994.4	1.04674e+07	0.0668211	6137.12	1.08401e+07	0.0566152	7430.2	1.11165e+07	0.0668396	4770.79	1.00711e+07	0.0473713	8975.11	1.05985e+07	0.0846826	8235.05	9.21051e+06	0.0894093	5299.09	1.08673e+07	0.0487617	10521	9.71401e+06	0.108308
GLUCUROCAT-PWY	0.0887499	0.0215169	0.0922035	0.0256423	0.559089	0.632388	-0.00345356	-0.0153627	0.00845559		5983.61	7.81624e+06	0.0765536	6538.94	8.95796e+06	0.0729959	4205.27	9.11574e+06	0.046132	6504.05	9.19534e+06	0.070732	8066.82	1.10732e+07	0.0728498	7205.94	1.04674e+07	0.068842	7858.91	1.08401e+07	0.0724988	8457.06	1.11165e+07	0.0760769	8641.75	1.00711e+07	0.0858078	9618.34	1.05985e+07	0.0907515	8992.19	9.21051e+06	0.0976298	9686.98	1.08673e+07	0.0891385	9663.74	9.71401e+06	0.0994825
POLYAMINSYN3-PWY	0.151778	0.0200768	0.147896	0.0306179	0.570139	0.643234	0.00388219	-0.00994496	0.0177093		11701.1	7.81624e+06	0.149702	15553.3	8.95796e+06	0.173626	14466.4	9.11574e+06	0.158697	10800.7	9.19534e+06	0.117458	11083.4	1.10732e+07	0.100092	13000.9	1.04674e+07	0.124204	15106.4	1.08401e+07	0.139357	15945.3	1.11165e+07	0.143439	15102.1	1.00711e+07	0.149955	17740.8	1.05985e+07	0.167389	14429.8	9.21051e+06	0.156667	19348.1	1.08673e+07	0.178039	16962.1	9.71401e+06	0.174615
P621-PWY	0.0108385	0.00361775	0.0101832	0.005202	0.575072	0.647139	0.00065529	-0.00170707	0.00301765		862.55	7.81624e+06	0.0110354	946.076	8.95796e+06	0.0105613	943.92	9.11574e+06	0.0103548	835.379	9.19534e+06	0.00908481	578.646	1.10732e+07	0.00522563	1902.42	1.04674e+07	0.0181748	958.624	1.08401e+07	0.00884334	1256.87	1.11165e+07	0.0113064	1666.58	1.00711e+07	0.0165483	836.249	1.05985e+07	0.00789023	1222.62	9.21051e+06	0.0132742	1355.24	1.08673e+07	0.0124707	1141.06	9.71401e+06	0.0117465
FAO-PWY	0.594765	0.0505823	0.604045	0.0751312	0.581133	0.652293	-0.00928018	-0.043292	0.0247316		45579.1	7.81624e+06	0.583133	56614.1	8.95796e+06	0.631997	57411.7	9.11574e+06	0.629808	53592.8	9.19534e+06	0.582825	64646.3	1.10732e+07	0.583808	56475.6	1.04674e+07	0.53954	68265.8	1.08401e+07	0.629754	64724	1.11165e+07	0.582236	61916	1.00711e+07	0.614791	62964.7	1.05985e+07	0.594089	60923.9	9.21051e+06	0.661461	66187.8	1.08673e+07	0.609053	57025.3	9.71401e+06	0.587042
PWY-7209	0.000338434	0.000854407	0.000274213	0.0003392	0.587302	0.655871	6.42e-05	-0.000169907	0.00029835		27.4617	7.81624e+06	0.000351342	0	8.95796e+06	0	660.35	9.11574e+06	0.00724406	0	9.19534e+06	0	0	1.10732e+07	0	32.4424	1.04674e+07	0.000309939	0	1.08401e+07	0	14.9924	1.11165e+07	0.000134867	59.8593	1.00711e+07	0.00059437	0	1.05985e+07	0	0	9.21051e+06	0	89.6905	1.08673e+07	0.000825322	0	9.71401e+06	0
PWY-1622	0.116731	0.0402743	0.108706	0.0667216	0.587086	0.657297	0.00802504	-0.0219008	0.0379509		7254.16	7.81624e+06	0.0928088	7232.68	8.95796e+06	0.0807402	11489.5	9.11574e+06	0.12604	11251.4	9.19534e+06	0.12236	12506.2	1.10732e+07	0.112941	21557.2	1.04674e+07	0.205947	9980.7	1.08401e+07	0.0920724	11133.7	1.11165e+07	0.100155	13683.2	1.00711e+07	0.135867	10679.9	1.05985e+07	0.100767	11393.3	9.21051e+06	0.123699	10412.3	1.08673e+07	0.0958132	13723.8	9.71401e+06	0.141278
PWY-5686	0.640559	0.0163768	0.638153	0.020605	0.609454	0.678885	0.00240532	-0.00709476	0.0119054		49563.9	7.81624e+06	0.634114	56122.7	8.95796e+06	0.626512	60024.5	9.11574e+06	0.658471	57751.6	9.19534e+06	0.628053	69204.3	1.10732e+07	0.62497	65226.5	1.04674e+07	0.623142	69551.6	1.08401e+07	0.641616	70527.7	1.11165e+07	0.634443	64568.8	1.00711e+07	0.641132	67784.7	1.05985e+07	0.639567	57232.6	9.21051e+06	0.621384	68264.7	1.08673e+07	0.628164	60730.6	9.71401e+06	0.625185
PWY-7187	0.17569	0.0680381	0.16672	0.0804798	0.628905	0.697023	0.0089698	-0.0284474	0.046387		22753.1	7.81624e+06	0.2911	26999.5	8.95796e+06	0.301402	18030	9.11574e+06	0.19779	19542	9.19534e+06	0.212521	27193.8	1.10732e+07	0.245581	10357.1	1.04674e+07	0.0989464	26951	1.08401e+07	0.248624	23486.4	1.11165e+07	0.211276	25364.5	1.00711e+07	0.251855	18296.3	1.05985e+07	0.172631	13611.3	9.21051e+06	0.147781	27075.3	1.08673e+07	0.249144	16267.6	9.71401e+06	0.167466
DENOVOPURINE2-PWY	0.218639	0.0910757	0.206725	0.106675	0.628762	0.698625	0.0119134	-0.0377534	0.0615802		28815	7.81624e+06	0.368655	34007.7	8.95796e+06	0.379637	21763.7	9.11574e+06	0.238749	24738.4	9.19534e+06	0.269032	35031.4	1.10732e+07	0.316361	12493	1.04674e+07	0.119352	33914.4	1.08401e+07	0.312862	29418.4	1.11165e+07	0.264638	31526.7	1.00711e+07	0.313043	22414.3	1.05985e+07	0.211485	16411.6	9.21051e+06	0.178184	33956.3	1.08673e+07	0.312462	20328.7	9.71401e+06	0.209272
PWY-5840	0.113003	0.0262172	0.109722	0.0312406	0.648412	0.716837	0.00328068	-0.0112287	0.0177901		10630.4	7.81624e+06	0.136004	11924.3	8.95796e+06	0.133114	8868.35	9.11574e+06	0.0972862	8111.45	9.19534e+06	0.0882126	7679.88	1.10732e+07	0.0693554	6001.57	1.04674e+07	0.0573361	11283.1	1.08401e+07	0.104087	11011.3	1.11165e+07	0.0990543	9842.13	1.00711e+07	0.0977269	12701.2	1.05985e+07	0.119839	10136.3	9.21051e+06	0.110051	12886	1.08673e+07	0.118576	11842.3	9.71401e+06	0.121909
PWY0-162	0.638765	0.0163834	0.636661	0.0204368	0.652671	0.719737	0.00210341	-0.00732956	0.0115364		49349.5	7.81624e+06	0.631372	55456.5	8.95796e+06	0.619075	60103.9	9.11574e+06	0.659343	57672.8	9.19534e+06	0.627196	68613.3	1.10732e+07	0.619633	65208.7	1.04674e+07	0.622972	69243.4	1.08401e+07	0.638773	69854.6	1.11165e+07	0.628389	63903.9	1.00711e+07	0.63453	67723.6	1.05985e+07	0.63899	57097.1	9.21051e+06	0.619913	67771.2	1.08673e+07	0.623623	60832.3	9.71401e+06	0.626233
HEME-BIOSYNTHESIS-II	0.458799	0.0250759	0.454951	0.0421243	0.679296	0.747226	0.00384802	-0.0150257	0.0227218		34330.1	7.81624e+06	0.439216	39147.7	8.95796e+06	0.437016	42877.3	9.11574e+06	0.470365	42536	9.19534e+06	0.462582	53776.7	1.10732e+07	0.485647	51539.7	1.04674e+07	0.492386	49922.8	1.08401e+07	0.46054	52812.7	1.11165e+07	0.475085	45340.7	1.00711e+07	0.450208	48932.4	1.05985e+07	0.46169	42837.2	9.21051e+06	0.465091	49402	1.08673e+07	0.454592	47637.3	9.71401e+06	0.490398
PWY-5104	0.455214	0.0485023	0.450554	0.0545207	0.713109	0.782464	0.00465958	-0.020883	0.0302021		36652.3	7.81624e+06	0.468925	37211.4	8.95796e+06	0.4154	36647.6	9.11574e+06	0.402026	45573.4	9.19534e+06	0.495614	57308.8	1.10732e+07	0.517544	64164.3	1.04674e+07	0.612994	45891.2	1.08401e+07	0.423348	50604.3	1.11165e+07	0.45522	45317.5	1.00711e+07	0.449978	43832.4	1.05985e+07	0.413571	43124.5	9.21051e+06	0.46821	47142	1.08673e+07	0.433796	41764.9	9.71401e+06	0.429945
PWY0-321	0.0147762	0.0173281	0.0157175	0.0082814	0.715902	0.783574	-0.00094138	-0.00607055	0.00418779		1264.38	7.81624e+06	0.0161764	4320.35	8.95796e+06	0.0482291	641.918	9.11574e+06	0.00704187	710.891	9.19534e+06	0.00773099	535.199	1.10732e+07	0.00483328	1002.43	1.04674e+07	0.00957673	1114.33	1.08401e+07	0.0102797	532.606	1.11165e+07	0.00479115	482.608	1.00711e+07	0.00479203	707.9	1.05985e+07	0.00667922	2110.14	9.21051e+06	0.0229102	1612.48	1.08673e+07	0.0148378	739.509	9.71401e+06	0.00761281
LPSSYN-PWY	0.000187202	0.000674165	0.000145732	0.000435104	0.725123	0.791697	4.15e-05	-0.00019353	0.000276471		175.996	7.81624e+06	0.00225167	223.859	8.95796e+06	0.00249899	0	9.11574e+06	0	0	9.19534e+06	0	0	1.10732e+07	0	0	1.04674e+07	0	0	1.08401e+07	0	5.4013	1.11165e+07	4.86e-05	0	1.00711e+07	0	0	1.05985e+07	0	0	9.21051e+06	0	0	1.08673e+07	0	0	9.71401e+06	0
PWY-7328	0.223804	0.031982	0.227054	0.0425416	0.735923	0.801501	-0.00324947	-0.0227312	0.0162323		20214.1	7.81624e+06	0.258617	23102.9	8.95796e+06	0.257904	21121.9	9.11574e+06	0.231708	21070.2	9.19534e+06	0.22914	28467.7	1.10732e+07	0.257086	19014.6	1.04674e+07	0.181656	27278.8	1.08401e+07	0.251648	27902.3	1.11165e+07	0.251	24308.4	1.00711e+07	0.241369	24614.2	1.05985e+07	0.232242	20043	9.21051e+06	0.217611	29242.4	1.08673e+07	0.269085	18714.2	9.71401e+06	0.192651
PWY-5505	0.308372	0.0485755	0.305122	0.0429374	0.757094	0.822522	0.00324984	-0.0178283	0.024328		24325	7.81624e+06	0.311211	31054.3	8.95796e+06	0.346667	27477.8	9.11574e+06	0.301433	29141.9	9.19534e+06	0.316921	40053.3	1.10732e+07	0.361713	26964.5	1.04674e+07	0.257606	36673.4	1.08401e+07	0.338314	37197.7	1.11165e+07	0.334618	32067.9	1.00711e+07	0.318416	30561.2	1.05985e+07	0.288353	26286.3	9.21051e+06	0.285395	35699.4	1.08673e+07	0.328502	30647.5	9.71401e+06	0.315498
PWY-6123	0.538966	0.013734	0.537681	0.0185864	0.759632	0.823246	0.00128487	-0.00721004	0.00977977		41940	7.81624e+06	0.536575	47108.1	8.95796e+06	0.52588	50477.7	9.11574e+06	0.553742	48749	9.19534e+06	0.530149	57631.1	1.10732e+07	0.520455	54866.6	1.04674e+07	0.524169	58616.2	1.08401e+07	0.540737	58843.3	1.11165e+07	0.529335	54406.2	1.00711e+07	0.540223	57056.2	1.05985e+07	0.538341	47990	9.21051e+06	0.521036	57102.5	1.08673e+07	0.525451	51408.9	9.71401e+06	0.529225
PWY-5898	0.120499	0.0299493	0.123868	0.0522859	0.769687	0.828025	-0.00336898	-0.026731	0.019993		10626.2	7.81624e+06	0.13595	12063.3	8.95796e+06	0.134665	8965.15	9.11574e+06	0.098348	8255.71	9.19534e+06	0.0897814	8291.71	1.10732e+07	0.0748808	5883.26	1.04674e+07	0.0562058	11511.8	1.08401e+07	0.106197	11365	1.11165e+07	0.102236	9533.78	1.00711e+07	0.0946651	13157.5	1.05985e+07	0.124145	10067.2	9.21051e+06	0.109301	14007.2	1.08673e+07	0.128893	15148.5	9.71401e+06	0.155945
PWY-5899	0.120499	0.0299493	0.123868	0.0522859	0.769687	0.830054	-0.00336898	-0.026731	0.019993		10626.2	7.81624e+06	0.13595	12063.3	8.95796e+06	0.134665	8965.15	9.11574e+06	0.098348	8255.71	9.19534e+06	0.0897814	8291.71	1.10732e+07	0.0748808	5883.26	1.04674e+07	0.0562058	11511.8	1.08401e+07	0.106197	11365	1.11165e+07	0.102236	9533.78	1.00711e+07	0.0946651	13157.5	1.05985e+07	0.124145	10067.2	9.21051e+06	0.109301	14007.2	1.08673e+07	0.128893	15148.5	9.71401e+06	0.155945
PWY-5897	0.120499	0.0299493	0.123868	0.0522859	0.769687	0.832094	-0.00336898	-0.026731	0.019993		10626.2	7.81624e+06	0.13595	12063.3	8.95796e+06	0.134665	8965.15	9.11574e+06	0.098348	8255.71	9.19534e+06	0.0897814	8291.71	1.10732e+07	0.0748808	5883.26	1.04674e+07	0.0562058	11511.8	1.08401e+07	0.106197	11365	1.11165e+07	0.102236	9533.78	1.00711e+07	0.0946651	13157.5	1.05985e+07	0.124145	10067.2	9.21051e+06	0.109301	14007.2	1.08673e+07	0.128893	15148.5	9.71401e+06	0.155945
PWY-6519	0.379235	0.0468158	0.376113	0.0479064	0.782914	0.8402	0.00312213	-0.0196841	0.0259283		33763.3	7.81624e+06	0.431964	40687	8.95796e+06	0.4542	44938.7	9.11574e+06	0.492979	35728.9	9.19534e+06	0.388554	43389.7	1.10732e+07	0.391843	36292.1	1.04674e+07	0.346717	44844.2	1.08401e+07	0.41369	43684.9	1.11165e+07	0.392975	44358.9	1.00711e+07	0.440459	42381.3	1.05985e+07	0.399879	39489.6	9.21051e+06	0.428745	46800.1	1.08673e+07	0.430649	33835.6	9.71401e+06	0.348317
PWY-7221	0.588878	0.0129181	0.589936	0.0179617	0.793541	0.847471	-0.00105829	-0.00924346	0.00712688		44695.8	7.81624e+06	0.571833	51350	8.95796e+06	0.573233	54016.3	9.11574e+06	0.592561	54285	9.19534e+06	0.590353	65165.2	1.10732e+07	0.588494	62076.6	1.04674e+07	0.59305	63673.7	1.08401e+07	0.587393	64983.6	1.11165e+07	0.584571	58838.4	1.00711e+07	0.584232	61485.2	1.05985e+07	0.580129	52594.1	9.21051e+06	0.571023	61501.5	1.08673e+07	0.56593	55994.9	9.71401e+06	0.576435
PWY-5861	0.0950319	0.0248684	0.0975886	0.0440344	0.791647	0.847505	-0.00255676	-0.0222129	0.0170994		8420.34	7.81624e+06	0.107729	9594.03	8.95796e+06	0.107101	6987.18	9.11574e+06	0.0766497	6415.92	9.19534e+06	0.0697736	6428.67	1.10732e+07	0.058056	4497.21	1.04674e+07	0.0429642	9037.19	1.08401e+07	0.0833684	8862.66	1.11165e+07	0.0797256	7444.27	1.00711e+07	0.0739175	10329.5	1.05985e+07	0.0974616	7876.36	9.21051e+06	0.085515	11084.1	1.08673e+07	0.101995	12082.7	9.71401e+06	0.124384
CRNFORCAT-PWY	0.155862	0.0263844	0.154339	0.0242753	0.795701	0.847721	0.00152242	-0.0102858	0.0133306		9847.63	7.81624e+06	0.125989	10331.9	8.95796e+06	0.115338	11246.4	9.11574e+06	0.123374	12967.3	9.19534e+06	0.141021	12750.7	1.10732e+07	0.115149	23822.1	1.04674e+07	0.227585	13726.3	1.08401e+07	0.126626	20058.5	1.11165e+07	0.18044	16379.9	1.00711e+07	0.162643	17797.3	1.05985e+07	0.167923	17437.2	9.21051e+06	0.189319	16503.8	1.08673e+07	0.151866	14668	9.71401e+06	0.150998
PWY-7003	0.0327879	0.0104982	0.0320581	0.0129932	0.805992	0.854546	0.000729802	-0.00527361	0.00673321		3981.49	7.81624e+06	0.0509387	4176.44	8.95796e+06	0.0466226	2099.53	9.11574e+06	0.0230319	2474.62	9.19534e+06	0.0269116	2549.07	1.10732e+07	0.0230202	1463.56	1.04674e+07	0.0139821	3130.05	1.08401e+07	0.0288748	4589.72	1.11165e+07	0.0412876	4700.51	1.00711e+07	0.0466734	5028.94	1.05985e+07	0.0474494	3805.41	9.21051e+06	0.0413159	4185.87	1.08673e+07	0.0385179	2879.33	9.71401e+06	0.029641
FOLSYN-PWY	0.495727	0.0160427	0.496911	0.0211602	0.805068	0.855628	-0.00118356	-0.0108833	0.00851619		38956.5	7.81624e+06	0.498405	45660.2	8.95796e+06	0.509717	48419.9	9.11574e+06	0.531168	44674.6	9.19534e+06	0.48584	55111.6	1.10732e+07	0.497701	47739.5	1.04674e+07	0.45608	55713.1	1.08401e+07	0.513956	54898	1.11165e+07	0.493844	50679	1.00711e+07	0.503215	52687.9	1.05985e+07	0.497124	45424.6	9.21051e+06	0.493182	53804.4	1.08673e+07	0.495102	48960.2	9.71401e+06	0.504016
BIOTIN-BIOSYNTHESIS-PWY	0.358434	0.0398012	0.356419	0.0354079	0.815731	0.860723	0.00201535	-0.0153404	0.0193711		31870.2	7.81624e+06	0.407743	38455.8	8.95796e+06	0.429292	42251.6	9.11574e+06	0.463502	32814	9.19534e+06	0.356854	39926.1	1.10732e+07	0.360564	30904.9	1.04674e+07	0.29525	42704.7	1.08401e+07	0.393952	40519.7	1.11165e+07	0.364502	40446.3	1.00711e+07	0.40161	40200.8	1.05985e+07	0.379306	35738.3	9.21051e+06	0.388017	43728.8	1.08673e+07	0.402388	32327.9	9.71401e+06	0.332796
GLYCOL-GLYOXDEG-PWY	0.00139419	0.00218546	0.00127495	0.00211621	0.813877	0.860831	0.000119236	-0.000899045	0.00113752		427.779	7.81624e+06	0.00547295	883.766	8.95796e+06	0.0098657	97.7143	9.11574e+06	0.00107193	99.5235	9.19534e+06	0.00108233	56.8338	1.10732e+07	0.000513254	57.8815	1.04674e+07	0.000552972	439.49	1.08401e+07	0.00405431	605.917	1.11165e+07	0.00545063	849.114	1.00711e+07	0.00843123	132.385	1.05985e+07	0.00124909	175.849	9.21051e+06	0.00190922	203.267	1.08673e+07	0.00187044	97.6306	9.71401e+06	0.00100505
PWY-5198	0.0163734	0.00776586	0.0157174	0.0131955	0.821619	0.864862	0.000656002	-0.00525124	0.00656325		2177.22	7.81624e+06	0.0278551	1250.11	8.95796e+06	0.0139553	2253.87	9.11574e+06	0.0247251	1051.82	9.19534e+06	0.0114386	642.076	1.10732e+07	0.00579845	694.266	1.04674e+07	0.00663268	1201.37	1.08401e+07	0.0110827	1788.49	1.11165e+07	0.0160886	1275.95	1.00711e+07	0.0126694	2918.1	1.05985e+07	0.027533	1914.73	9.21051e+06	0.0207885	2167.26	1.08673e+07	0.0199429	1506.76	9.71401e+06	0.0155112
3-HYDROXYPHENYLACETATE-DEGRADATION-PWY	0.0273145	0.0106139	0.026502	0.0169756	0.829067	0.868546	0.000812517	-0.00682257	0.00844761		2358.23	7.81624e+06	0.030171	3354.19	8.95796e+06	0.0374437	2039.46	9.11574e+06	0.022373	2552.35	9.19534e+06	0.027757	3717.38	1.10732e+07	0.0335709	3588.07	1.04674e+07	0.0342787	4008.82	1.08401e+07	0.0369815	2843.46	1.11165e+07	0.0255788	3175.41	1.00711e+07	0.0315301	2456.31	1.05985e+07	0.023176	2606.27	9.21051e+06	0.0282967	3620.26	1.08673e+07	0.0333132	3596.87	9.71401e+06	0.0370276
LACTOSECAT-PWY	0.000348652	0.00059326	0.000385997	0.000758036	0.82864	0.870171	-3.73e-05	-0.000386163	0.000311472		260.317	7.81624e+06	0.00333047	253.685	8.95796e+06	0.00283195	76.5604	9.11574e+06	0.000839871	41.6732	9.19534e+06	0.000453199	1.6652	1.10732e+07	1.5e-05	1.4586	1.04674e+07	1.39e-05	85.7687	1.08401e+07	0.00079122	70.6855	1.11165e+07	0.000635863	117.163	1.00711e+07	0.00116336	41.5102	1.05985e+07	0.00039166	50.9741	9.21051e+06	0.000553434	22.1487	1.08673e+07	0.00020381	23.8011	9.71401e+06	0.000245018
CALVIN-PWY	0.574197	0.0154024	0.573247	0.0214327	0.843912	0.881999	0.000949689	-0.00881642	0.0107158		44429.1	7.81624e+06	0.568421	49994.3	8.95796e+06	0.558099	51693.5	9.11574e+06	0.56708	52580.8	9.19534e+06	0.57182	62057	1.10732e+07	0.560424	59534.9	1.04674e+07	0.568768	61514.1	1.08401e+07	0.56747	62597	1.11165e+07	0.563102	56668.9	1.00711e+07	0.56269	60283.7	1.05985e+07	0.568793	50869.8	9.21051e+06	0.552302	60215.4	1.08673e+07	0.554096	53706.2	9.71401e+06	0.552874
PWY-5838	0.130672	0.0313303	0.132732	0.0538449	0.862088	0.89886	-0.00206011	-0.0261452	0.022025		11511.9	7.81624e+06	0.147282	13054.9	8.95796e+06	0.145735	9831.43	9.11574e+06	0.107851	9040.59	9.19534e+06	0.0983171	9133.12	1.10732e+07	0.0824794	6485.79	1.04674e+07	0.061962	12597.1	1.08401e+07	0.116208	12394.4	1.11165e+07	0.111496	10452.4	1.00711e+07	0.103786	14273.7	1.05985e+07	0.134676	10955.2	9.21051e+06	0.118942	15174.7	1.08673e+07	0.139636	16281.5	9.71401e+06	0.167608
PWY-7196	0.321064	0.0412123	0.322505	0.0416809	0.884067	0.919597	-0.00144056	-0.0213265	0.0184454		28405.4	7.81624e+06	0.363415	30353.2	8.95796e+06	0.33884	26851.5	9.11574e+06	0.294562	29936.3	9.19534e+06	0.325559	36914.7	1.10732e+07	0.333369	24667.2	1.04674e+07	0.235658	39641	1.08401e+07	0.365689	35870.1	1.11165e+07	0.322676	33358	1.00711e+07	0.331227	34955.5	1.05985e+07	0.329814	26255.6	9.21051e+06	0.285061	35159.6	1.08673e+07	0.323535	30985.3	9.71401e+06	0.318975
GLUCOSE1PMETAB-PWY	0.130859	0.0284076	0.129628	0.040262	0.89161	0.925256	0.00123177	-0.017079	0.0195425		12760.5	7.81624e+06	0.163256	14600.4	8.95796e+06	0.162987	12135.1	9.11574e+06	0.133122	12314.4	9.19534e+06	0.13392	17538.7	1.10732e+07	0.158389	10059.8	1.04674e+07	0.0961063	17166.1	1.08401e+07	0.158358	17283.1	1.11165e+07	0.155473	14527.7	1.00711e+07	0.144252	14459.3	1.05985e+07	0.136427	11425.9	9.21051e+06	0.124052	18474.5	1.08673e+07	0.17	10466.3	9.71401e+06	0.107745
PWY-6182	0.023673	0.0107009	0.0233445	0.0118884	0.905484	0.937442	0.000328499	-0.00525149	0.00590849		1835.23	7.81624e+06	0.0234797	3395.92	8.95796e+06	0.0379095	1720.87	9.11574e+06	0.0188781	1865.37	9.19534e+06	0.020286	2202.2	1.10732e+07	0.0198876	4046.17	1.04674e+07	0.0386552	2027.79	1.08401e+07	0.0187065	2173.01	1.11165e+07	0.0195477	1890.74	1.00711e+07	0.018774	2415.97	1.05985e+07	0.0227954	2607.38	9.21051e+06	0.0283088	2329.44	1.08673e+07	0.0214353	1834.47	9.71401e+06	0.0188848
PWY-6478	0.0477887	0.0184449	0.0482249	0.0177356	0.918262	0.948439	-0.000436157	-0.00898245	0.00811014		4940.88	7.81624e+06	0.063213	4378.45	8.95796e+06	0.0488777	4822.47	9.11574e+06	0.0529027	3620.81	9.19534e+06	0.0393766	2912.56	1.10732e+07	0.0263027	4490.34	1.04674e+07	0.0428985	5274.69	1.08401e+07	0.0486592	4342.6	1.11165e+07	0.0390646	6416.5	1.00711e+07	0.0637123	5556.92	1.05985e+07	0.052431	4380.78	9.21051e+06	0.0475629	4661.05	1.08673e+07	0.0428905	4246.99	9.71401e+06	0.0437202
PWY-5431	0.0208092	0.00969781	0.020611	0.0107179	0.936731	0.962995	0.000198165	-0.00483666	0.00523299		1629.22	7.81624e+06	0.0208441	3067.47	8.95796e+06	0.034243	1517.28	9.11574e+06	0.0166446	1621.84	9.19534e+06	0.0176376	1911.73	1.10732e+07	0.0172644	3531.42	1.04674e+07	0.0337375	1775.24	1.08401e+07	0.0163766	1891.9	1.11165e+07	0.0170189	1652.85	1.00711e+07	0.0164119	2123.58	1.05985e+07	0.0200365	2290.23	9.21051e+06	0.0248654	2049.09	1.08673e+07	0.0188555	1597.57	9.71401e+06	0.016446
PWY-5920	0.391663	0.0350333	0.392586	0.0552401	0.940003	0.964106	-0.000922666	-0.0257972	0.0239519		25647.4	7.81624e+06	0.32813	30158.5	8.95796e+06	0.336667	30872.4	9.11574e+06	0.338672	37585.1	9.19534e+06	0.408741	45637.5	1.10732e+07	0.412143	49240.7	1.04674e+07	0.470422	39645.6	1.08401e+07	0.365732	45246.9	1.11165e+07	0.407026	38799.7	1.00711e+07	0.385259	40468.5	1.05985e+07	0.381831	37303.7	9.21051e+06	0.405012	38941.6	1.08673e+07	0.358337	38827.3	9.71401e+06	0.399704
PWY-5103	0.749666	0.0172415	0.749357	0.0202097	0.947245	0.964786	0.000308311	-0.00910008	0.0097167		56284.9	7.81624e+06	0.720102	63707.1	8.95796e+06	0.711178	67297.1	9.11574e+06	0.738252	67170	9.19534e+06	0.730479	79977.7	1.10732e+07	0.722263	82427.4	1.04674e+07	0.787471	79077.9	1.08401e+07	0.729496	82343.1	1.11165e+07	0.740732	74574.3	1.00711e+07	0.740481	79252.6	1.05985e+07	0.74777	68456.3	9.21051e+06	0.743242	78979.8	1.08673e+07	0.726764	72519.5	9.71401e+06	0.746545
PWY-5417	0.0208092	0.00969781	0.020611	0.0107179	0.936731	0.96525	0.000198165	-0.00483666	0.00523299		1629.22	7.81624e+06	0.0208441	3067.47	8.95796e+06	0.034243	1517.28	9.11574e+06	0.0166446	1621.84	9.19534e+06	0.0176376	1911.73	1.10732e+07	0.0172644	3531.42	1.04674e+07	0.0337375	1775.24	1.08401e+07	0.0163766	1891.9	1.11165e+07	0.0170189	1652.85	1.00711e+07	0.0164119	2123.58	1.05985e+07	0.0200365	2290.23	9.21051e+06	0.0248654	2049.09	1.08673e+07	0.0188555	1597.57	9.71401e+06	0.016446
PWY-5507	0.00858967	0.00821296	0.00842788	0.0101609	0.944471	0.966436	0.000161792	-0.00453323	0.00485681		2362.23	7.81624e+06	0.0302221	2875.84	8.95796e+06	0.0321037	960.043	9.11574e+06	0.0105317	837.413	9.19534e+06	0.00910692	477.006	1.10732e+07	0.00430774	470.974	1.04674e+07	0.00449946	2351.41	1.08401e+07	0.0216918	2413.43	1.11165e+07	0.0217104	2237.26	1.00711e+07	0.0222147	901.094	1.05985e+07	0.00850206	812.165	9.21051e+06	0.00881781	1543.6	1.08673e+07	0.014204	685.923	9.71401e+06	0.00706117
PWY-5860	0.0581685	0.0212124	0.057845	0.0202296	0.946904	0.966676	0.000323433	-0.00944125	0.0100881		6128.73	7.81624e+06	0.0784102	6634.94	8.95796e+06	0.0740675	5032.97	9.11574e+06	0.0552119	3929.04	9.19534e+06	0.0427285	4464.75	1.10732e+07	0.0403202	2755.26	1.04674e+07	0.0263224	4952.28	1.08401e+07	0.045685	4339.38	1.11165e+07	0.0390356	4708.36	1.00711e+07	0.0467514	5856.95	1.05985e+07	0.0552619	4848.74	9.21051e+06	0.0526436	7631.95	1.08673e+07	0.0702284	4283.87	9.71401e+06	0.0441
PWY-5850	0.0823875	0.028352	0.0820138	0.0272579	0.954383	0.967577	0.000373648	-0.0127615	0.0135088		8585.86	7.81624e+06	0.109846	9294.51	8.95796e+06	0.103757	7206.6	9.11574e+06	0.0790567	5669.54	9.19534e+06	0.0616567	6447.15	1.10732e+07	0.0582229	4033.8	1.04674e+07	0.038537	7131.02	1.08401e+07	0.0657839	6285.71	1.11165e+07	0.0565441	6770.03	1.00711e+07	0.0672227	8379.14	1.05985e+07	0.0790594	6938.08	9.21051e+06	0.0753279	10740.6	1.08673e+07	0.0988335	6177.94	9.71401e+06	0.0635982
PWY-5896	0.0823875	0.028352	0.0820138	0.0272579	0.954383	0.969811	0.000373648	-0.0127615	0.0135088		8585.86	7.81624e+06	0.109846	9294.51	8.95796e+06	0.103757	7206.6	9.11574e+06	0.0790567	5669.54	9.19534e+06	0.0616567	6447.15	1.10732e+07	0.0582229	4033.8	1.04674e+07	0.038537	7131.02	1.08401e+07	0.0657839	6285.71	1.11165e+07	0.0565441	6770.03	1.00711e+07	0.0672227	8379.14	1.05985e+07	0.0790594	6938.08	9.21051e+06	0.0753279	10740.6	1.08673e+07	0.0988335	6177.94	9.71401e+06	0.0635982
GLYCOGENSYNTH-PWY	0.278068	0.041821	0.278549	0.0501332	0.966698	0.977809	-0.000480821	-0.0237452	0.0227835		24783	7.81624e+06	0.317071	25854	8.95796e+06	0.288615	29676.9	9.11574e+06	0.325557	21581.6	9.19534e+06	0.234702	22309.8	1.10732e+07	0.201476	17644.1	1.04674e+07	0.168563	30406.2	1.08401e+07	0.280498	30184.7	1.11165e+07	0.271531	30488.9	1.00711e+07	0.302738	34478.9	1.05985e+07	0.325318	26594.7	9.21051e+06	0.288743	33634.1	1.08673e+07	0.309497	26911.4	9.71401e+06	0.277037
PWY-7084	0.00172073	0.00225378	0.00169946	0.00270235	0.972656	0.981579	2.13e-05	-0.00123271	0.00127526		644.363	7.81624e+06	0.0082439	45.4602	8.95796e+06	0.000507484	262.476	9.11574e+06	0.00287937	449.051	9.19534e+06	0.00488347	5.999	1.10732e+07	5.42e-05	0	1.04674e+07	0	503.677	1.08401e+07	0.00464644	0	1.11165e+07	0	150.445	1.00711e+07	0.00149384	278.511	1.05985e+07	0.00262783	22.8761	9.21051e+06	0.00024837	510.62	1.08673e+07	0.00469867	211.184	9.71401e+06	0.00217401
ARGSYNBSUB-PWY	0.551215	0.0204025	0.551326	0.0234353	0.983706	0.990459	-0.000110723	-0.0110535	0.0108321		41095.1	7.81624e+06	0.525765	48243.2	8.95796e+06	0.538551	51427.6	9.11574e+06	0.564162	51095.2	9.19534e+06	0.555664	61275	1.10732e+07	0.553362	59023.1	1.04674e+07	0.563878	59144.9	1.08401e+07	0.545614	61558.9	1.11165e+07	0.553764	54658.9	1.00711e+07	0.542733	58268	1.05985e+07	0.549774	49794.5	9.21051e+06	0.540628	58682.1	1.08673e+07	0.539986	52637.6	9.71401e+06	0.541872
NONOXIPENT-PWY	0.661871	0.0286892	0.661741	0.0432022	0.989225	0.993742	0.000130086	-0.0194026	0.0196627		49586.5	7.81624e+06	0.634403	57524.8	8.95796e+06	0.642163	58591.7	9.11574e+06	0.642753	58494	9.19534e+06	0.636127	67328	1.10732e+07	0.608025	66165.3	1.04674e+07	0.632111	69957.2	1.08401e+07	0.645358	69785	1.11165e+07	0.627763	64505.1	1.00711e+07	0.6405	67964.5	1.05985e+07	0.641263	57640.9	9.21051e+06	0.625817	68771.9	1.08673e+07	0.632831	63554.7	9.71401e+06	0.654258
GLUTORN-PWY	0.546448	0.0156447	0.546449	0.0202082	0.999899	0.999899	-5.81e-07	-0.00928715	0.00928599		41623.3	7.81624e+06	0.532523	48273.3	8.95796e+06	0.538887	51615.5	9.11574e+06	0.566224	48161.2	9.19534e+06	0.523756	56853.8	1.10732e+07	0.513435	56391.8	1.04674e+07	0.53874	58995.2	1.08401e+07	0.544233	59912.4	1.11165e+07	0.538952	54195.2	1.00711e+07	0.538128	57907.4	1.05985e+07	0.546372	49314.4	9.21051e+06	0.535414	59038.5	1.08673e+07	0.543266	52438.8	9.71401e+06	0.539827
PANTO-PWY	0.534565	0.0156188	0.534554	0.0190697	0.997891	1.00016	1.15e-05	-0.00881547	0.00883857		41100.1	7.81624e+06	0.52583	46518.7	8.95796e+06	0.5193	49795.7	9.11574e+06	0.546261	48697.3	9.19534e+06	0.529587	58050.7	1.10732e+07	0.524244	54243.7	1.04674e+07	0.518217	58732.5	1.08401e+07	0.541809	58540	1.11165e+07	0.526606	53083.2	1.00711e+07	0.527087	56741.5	1.05985e+07	0.535371	47416.8	9.21051e+06	0.514812	57475.2	1.08673e+07	0.528881	51517.5	9.71401e+06	0.530342
[truncated: 282 more columns]

## Sheet: DatasetS7
#pathway ID	May: mean rel. freq. (%)	May: std. dev. (%)	Oct: mean rel. freq. (%)	Oct: std. dev. (%)	p-values	p-values (corrected)	Difference between means	95.0% lower CI	95.0% upper CI	Note	May01_1	May01_1: parent seq. count	May01_1: rel. freq. (%)	May01_2	May01_2: parent seq. count	May01_2: rel. freq. (%)	May03_1	May03_1: parent seq. count	May03_1: rel. freq. (%)	May03_2	May03_2: parent seq. count	May03_2: rel. freq. (%)	May09_1	May09_1: parent seq. count	May09_1: rel. freq. (%)	May09_2	May09_2: parent seq. count	May09_2: rel. freq. (%)	May11_1	May11_1: parent seq. count	May11_1: rel. freq. (%)	May11_2	May11_2: parent seq. count	May11_2: rel. freq. (%)	May12_1	May12_1: parent seq. count	May12_1: rel. freq. (%)	May12_2	May12_2: parent seq. count	May12_2: rel. freq. (%)	May13_1	May13_1: parent seq. count	May13_1: rel. freq. (%)	May13_2	May13_2: parent seq. count	May13_2: rel. freq. (%)	May14_1	May14_1: parent seq. count	May14_1: rel. freq. (%)
ANAEROFRUCAT-PWY	0.370323	0.0293794	0.257274	0.0257671	0	0	0.113049	0.0992888	0.126809		41099	1.2132e+07	0.338765	45902.3	1.38613e+07	0.331154	54482.1	1.39587e+07	0.39031	54051.9	1.40014e+07	0.386046	29383	7.07137e+06	0.415521	40552.9	1.14055e+07	0.355556	49125.8	1.44645e+07	0.33963	32061.7	9.04494e+06	0.354471	39212.3	1.21028e+07	0.323992	45048.1	1.34508e+07	0.334911	43137.8	1.2538e+07	0.344055	42307.1	1.29765e+07	0.32603	51162.3	1.29922e+07	0.393793
PYRIDNUCSAL-PWY	0.367323	0.0138424	0.304546	0.0166022	0	0	0.0627774	0.0558605	0.0696944		44300.5	1.2132e+07	0.365154	49833.1	1.38613e+07	0.359512	51786	1.39587e+07	0.370995	50498.1	1.40014e+07	0.360664	24163.4	7.07137e+06	0.341707	40818.9	1.14055e+07	0.357888	54732.9	1.44645e+07	0.378394	32237.7	9.04494e+06	0.356417	42142.9	1.21028e+07	0.348207	48513.2	1.34508e+07	0.360672	47317.2	1.2538e+07	0.377389	48470.8	1.29765e+07	0.373529	49746.9	1.29922e+07	0.382898
PWY-5647	0.0292259	0.00862526	0.0758576	0.0211157	8.65e-28	1.27e-25	-0.0466317	-0.052526	-0.0407374		6428.52	1.2132e+07	0.052988	5863.97	1.38613e+07	0.0423046	4348.17	1.39587e+07	0.0311503	5098.86	1.40014e+07	0.0364167	2070.06	7.07137e+06	0.0292739	3339.03	1.14055e+07	0.0292756	2960.6	1.44645e+07	0.020468	2547.08	9.04494e+06	0.0281603	2576.19	1.21028e+07	0.0212858	3949.31	1.34508e+07	0.0293612	3543.73	1.2538e+07	0.0282638	5401.54	1.29765e+07	0.0416257	2987.28	1.29922e+07	0.0229929
PWY-5028	0.0785796	0.0168575	0.172694	0.023469	2.99e-27	3.29e-25	-0.0941144	-0.10292	-0.0853092		11228.2	1.2132e+07	0.0925497	12549.4	1.38613e+07	0.0905359	14204	1.39587e+07	0.101758	13927.1	1.40014e+07	0.099469	4137.99	7.07137e+06	0.0585175	10758.6	1.14055e+07	0.094328	11724.2	1.44645e+07	0.0810551	8507.92	9.04494e+06	0.0940627	10366.3	1.21028e+07	0.0856515	12723.4	1.34508e+07	0.0945924	9692.01	1.2538e+07	0.0773009	8213.22	1.29765e+07	0.0632932	9189.13	1.29922e+07	0.0707281
PWY-5654	0.0318284	0.00969584	0.0749584	0.0209365	1.81e-23	1.59e-21	-0.04313	-0.0492817	-0.0369782		6406.16	1.2132e+07	0.0528037	5842.48	1.38613e+07	0.0421496	4443.8	1.39587e+07	0.0318354	5193.79	1.40014e+07	0.0370948	2026.5	7.07137e+06	0.0286578	3297	1.14055e+07	0.0289072	3033.7	1.44645e+07	0.0209734	2548.49	9.04494e+06	0.0281759	2571.76	1.21028e+07	0.0212493	3930.3	1.34508e+07	0.0292199	3350.15	1.2538e+07	0.0267199	5188.39	1.29765e+07	0.0399831	3002.3	1.29922e+07	0.0231085
PWY-6581	0.0132679	0.00735785	0.0411447	0.0161279	1.74e-19	1.28e-17	-0.0278768	-0.0325847	-0.0231689		879.077	1.2132e+07	0.00724592	1070.57	1.38613e+07	0.00772345	3327.73	1.39587e+07	0.0238399	2762.67	1.40014e+07	0.0197314	499.413	7.07137e+06	0.00706246	1757.81	1.14055e+07	0.015412	852.88	1.44645e+07	0.00589636	722.536	9.04494e+06	0.00798829	3301.15	1.21028e+07	0.0272758	3323.61	1.34508e+07	0.0247094	1432.04	1.2538e+07	0.0114215	1279.86	1.29765e+07	0.00986295	1016.49	1.29922e+07	0.00782386
PWY-6731	0.000236814	0.000225025	0.0023116	0.00158019	4.6e-19	2.89e-17	-0.00207479	-0.00243794	-0.00171164		59.8603	1.2132e+07	0.000493407	29.9723	1.38613e+07	0.00021623	103.503	1.39587e+07	0.000741497	92.303	1.40014e+07	0.00065924	4.9986	7.07137e+06	7.07e-05	23.731	1.14055e+07	0.000208066	12.4931	1.44645e+07	8.64e-05	14.9865	9.04494e+06	0.000165689	12.4941	1.21028e+07	0.000103233	9.9966	1.34508e+07	7.43e-05	11.2468	1.2538e+07	8.97e-05	0	1.29765e+07	0	7.4985	1.29922e+07	5.77e-05
AST-PWY	0.0541099	0.0228156	0.128696	0.0265689	9.35e-17	5.14e-15	-0.0745861	-0.0859003	-0.063272		5932.17	1.2132e+07	0.0488968	7823.34	1.38613e+07	0.0564401	17715.9	1.39587e+07	0.126917	15870.6	1.40014e+07	0.11335	3504.59	7.07137e+06	0.0495603	6416.55	1.14055e+07	0.0562584	3851.23	1.44645e+07	0.0266254	3557.34	9.04494e+06	0.0393296	7291.63	1.21028e+07	0.0602473	8229.03	1.34508e+07	0.0611789	4641.92	1.2538e+07	0.0370227	6329.18	1.29765e+07	0.0487744	4413.07	1.29922e+07	0.0339671
PWY-5651	0.0685505	0.016635	0.120919	0.0217637	1.66e-16	8.11e-15	-0.0523681	-0.0608878	-0.0438485		12209.3	1.2132e+07	0.100637	12885	1.38613e+07	0.0929566	10027.7	1.39587e+07	0.0718388	11003.5	1.40014e+07	0.0785883	5459.3	7.07137e+06	0.0772029	8404.92	1.14055e+07	0.0736918	9290.45	1.44645e+07	0.0642292	6997.83	9.04494e+06	0.0773673	9931.34	1.21028e+07	0.0820579	10912.9	1.34508e+07	0.0811322	10439.2	1.2538e+07	0.0832606	12849.3	1.29765e+07	0.09902	7645.15	1.29922e+07	0.0588442
P562-PWY	0.0835856	0.0168722	0.137021	0.0202274	2.27e-16	1e-14	-0.0534351	-0.0618651	-0.0450051		9016.91	1.2132e+07	0.0743232	9948.88	1.38613e+07	0.0717745	11029.1	1.39587e+07	0.0790122	10728.6	1.40014e+07	0.076625	6487.02	7.07137e+06	0.0917364	11232.5	1.14055e+07	0.0984837	13567.9	1.44645e+07	0.0938014	8290.2	9.04494e+06	0.0916557	11643.1	1.21028e+07	0.0962017	13049.3	1.34508e+07	0.0970153	9146.07	1.2538e+07	0.0729466	7282.82	1.29765e+07	0.0561233	10564.1	1.29922e+07	0.0813109
PYRIDOXSYN-PWY	0.304117	0.0339145	0.411674	0.0167722	3.33e-14	1.33e-12	-0.107557	-0.122587	-0.0925274		45386.7	1.2132e+07	0.374106	47742.7	1.38613e+07	0.344432	48683.7	1.39587e+07	0.34877	47658.1	1.40014e+07	0.340381	24381.9	7.07137e+06	0.344797	37541.8	1.14055e+07	0.329156	48477	1.44645e+07	0.335145	27575.1	9.04494e+06	0.304868	37210.6	1.21028e+07	0.307453	41933.3	1.34508e+07	0.311754	34186	1.2538e+07	0.272658	38984.2	1.29765e+07	0.300422	37658	1.29922e+07	0.289851
PWY-7111	1.01592	0.0402424	0.906953	0.0345201	1.91e-13	7.01e-12	0.108971	0.090187	0.127755		122867	1.2132e+07	1.01275	140730	1.38613e+07	1.01527	135307	1.39587e+07	0.969343	136346	1.40014e+07	0.973804	69745.4	7.07137e+06	0.986307	108265	1.14055e+07	0.949235	155213	1.44645e+07	1.07306	92051	9.04494e+06	1.01771	119771	1.21028e+07	0.989608	136581	1.34508e+07	1.01542	123980	1.2538e+07	0.988833	120402	1.29765e+07	0.927847	129675	1.29922e+07	0.998096
PWY-5655	0.0441965	0.00852355	0.066384	0.0145144	2.2e-13	7.45e-12	-0.0221875	-0.0269947	-0.0173803		6622.01	1.2132e+07	0.0545829	7020.01	1.38613e+07	0.0506447	7092.8	1.39587e+07	0.0508129	7758.12	1.40014e+07	0.0554095	3412.08	7.07137e+06	0.048252	5229.78	1.14055e+07	0.0458531	4920.53	1.44645e+07	0.0340179	3974.83	9.04494e+06	0.0439453	4336.97	1.21028e+07	0.0358344	5929.29	1.34508e+07	0.0440814	5507.35	1.2538e+07	0.0439252	6850.08	1.29765e+07	0.0527885	4937.64	1.29922e+07	0.0380047
PWY-7528	1.36e-05	6.54e-05	0.000489156	0.000486657	4.47e-13	1.41e-11	-0.000475521	-0.000586973	-0.00036407		0	1.2132e+07	0	0	1.38613e+07	0	0	1.39587e+07	0	0	1.40014e+07	0	0	7.07137e+06	0	0	1.14055e+07	0	47.3315	1.44645e+07	0.000327225	0	9.04494e+06	0	0	1.21028e+07	0	0	1.34508e+07	0	0	1.2538e+07	0	0	1.29765e+07	0	0	1.29922e+07	0
NADSYN-PWY	0.0986088	0.021606	0.152582	0.0214009	9.76e-13	2.86e-11	-0.0539735	-0.0643097	-0.0436373		16757.9	1.2132e+07	0.138129	17926	1.38613e+07	0.129324	14351.3	1.39587e+07	0.102813	15604.3	1.40014e+07	0.111448	7857.25	7.07137e+06	0.111114	12155.9	1.14055e+07	0.106579	13215.3	1.44645e+07	0.0913635	9846.34	9.04494e+06	0.10886	13881.1	1.21028e+07	0.114693	15404	1.34508e+07	0.114522	14953.8	1.2538e+07	0.119268	18122.1	1.29765e+07	0.139654	11225.4	1.29922e+07	0.0864012
1CMET2-PWY	0.520909	0.0223615	0.582082	0.0109399	1.05e-12	2.88e-11	-0.0611728	-0.071077	-0.0512686		62768.6	1.2132e+07	0.517379	70102.1	1.38613e+07	0.505739	73514.5	1.39587e+07	0.526658	72065.8	1.40014e+07	0.514703	36330.3	7.07137e+06	0.513766	58719.3	1.14055e+07	0.514834	70536.2	1.44645e+07	0.48765	45419.7	9.04494e+06	0.502156	63963.8	1.21028e+07	0.528502	69974.7	1.34508e+07	0.520228	68861.6	1.2538e+07	0.549222	74101.3	1.29765e+07	0.571044	69144.4	1.29922e+07	0.5322
VALDEG-PWY	0.0250218	0.0124983	0.0552004	0.0191506	1.87e-12	4.83e-11	-0.0301786	-0.0369324	-0.0234247		4333.27	1.2132e+07	0.0357176	4270.02	1.38613e+07	0.0308053	3761.81	1.39587e+07	0.0269496	4179.11	1.40014e+07	0.0298477	677.295	7.07137e+06	0.00957799	1370.52	1.14055e+07	0.0120163	2768.22	1.44645e+07	0.019138	1609.3	9.04494e+06	0.0177922	1554.86	1.21028e+07	0.0128471	2411.97	1.34508e+07	0.0179319	6475.11	1.2538e+07	0.0516437	5678.32	1.29765e+07	0.0437586	1077.93	1.29922e+07	0.00829679
GLUCOSE1PMETAB-PWY	0.129628	0.040262	0.232388	0.0255704	2.63e-12	6.43e-11	-0.10276	-0.120911	-0.0846087		13972.3	1.2132e+07	0.115168	16276.6	1.38613e+07	0.117424	23846.7	1.39587e+07	0.170838	23286.1	1.40014e+07	0.166312	10294.3	7.07137e+06	0.145578	15003.7	1.14055e+07	0.131548	11770.3	1.44645e+07	0.0813738	8256.38	9.04494e+06	0.0912817	13341.5	1.21028e+07	0.110235	14888.4	1.34508e+07	0.110688	24667.2	1.2538e+07	0.196739	31679.9	1.29765e+07	0.244133	20707.9	1.29922e+07	0.159387
PWY0-1297	0.193404	0.0365306	0.286084	0.023523	2.91e-12	6.74e-11	-0.0926809	-0.10917	-0.076192		25664.4	1.2132e+07	0.211543	29363.9	1.38613e+07	0.211841	30849.6	1.39587e+07	0.221007	29185.4	1.40014e+07	0.208446	12267.6	7.07137e+06	0.173483	26434.2	1.14055e+07	0.231767	39701.1	1.44645e+07	0.274473	22619.7	9.04494e+06	0.250082	29662.4	1.21028e+07	0.245086	30107.7	1.34508e+07	0.223836	17705.4	1.2538e+07	0.141214	17876.9	1.29765e+07	0.137764	25307.4	1.29922e+07	0.194789
PWY-7323	0.487307	0.0506428	0.356082	0.0262197	3.15e-12	6.93e-11	0.131225	0.108724	0.153726		47229.8	1.2132e+07	0.389298	59065.6	1.38613e+07	0.426119	61126.3	1.39587e+07	0.437909	63873	1.40014e+07	0.456189	35821.3	7.07137e+06	0.506567	54264.6	1.14055e+07	0.475776	57898.8	1.44645e+07	0.400282	37102.9	9.04494e+06	0.410206	58159	1.21028e+07	0.48054	64574.6	1.34508e+07	0.480081	69995.2	1.2538e+07	0.558263	72024.5	1.29765e+07	0.55504	63981.6	1.29922e+07	0.492462
PWY-5101	0.986589	0.0330846	0.909562	0.036264	5.37e-12	1.12e-10	0.0770275	0.0608583	0.0931966		119233	1.2132e+07	0.982793	135969	1.38613e+07	0.980924	130183	1.39587e+07	0.93263	131905	1.40014e+07	0.942083	66577.6	7.07137e+06	0.941509	105704	1.14055e+07	0.926782	153780	1.44645e+07	1.06316	91580.5	9.04494e+06	1.01251	120578	1.21028e+07	0.996279	135744	1.34508e+07	1.00919	124393	1.2538e+07	0.992121	124931	1.29765e+07	0.962749	128790	1.29922e+07	0.991285
PWY-5509	0.185657	0.0235935	0.240928	0.0228221	6.12e-12	1.17e-10	-0.0552708	-0.0665073	-0.0440343		26326.1	1.2132e+07	0.216997	29239.8	1.38613e+07	0.210945	30435.6	1.39587e+07	0.218041	27869.9	1.40014e+07	0.199051	11867.1	7.07137e+06	0.167819	20129.6	1.14055e+07	0.176491	25116.9	1.44645e+07	0.173645	17557.3	9.04494e+06	0.194112	24749.2	1.21028e+07	0.204491	27978.2	1.34508e+07	0.208004	18380.7	1.2538e+07	0.146599	18735	1.29765e+07	0.144377	21350.2	1.29922e+07	0.164331
PWY-6269	0.185768	0.0236444	0.241185	0.023167	5.83e-12	1.17e-10	-0.055417	-0.066705	-0.0441291		26329.3	1.2132e+07	0.217023	29281.4	1.38613e+07	0.211246	30536.8	1.39587e+07	0.218766	27987.4	1.40014e+07	0.199889	11873	7.07137e+06	0.167903	20150.9	1.14055e+07	0.176677	24910.7	1.44645e+07	0.172219	17486.6	9.04494e+06	0.193331	24720.4	1.21028e+07	0.204253	28017.6	1.34508e+07	0.208297	18432.3	1.2538e+07	0.147011	18842.5	1.29765e+07	0.145205	21247.7	1.29922e+07	0.163542
PWY-6383	0.0317464	0.0101433	0.0058411	0.00347026	8.39e-12	1.42e-10	0.0259053	0.0214727	0.0303379		2804.38	1.2132e+07	0.0231155	3072.49	1.38613e+07	0.0221659	7896.15	1.39587e+07	0.0565681	6703.98	1.40014e+07	0.0478807	2999.72	7.07137e+06	0.0424206	4115.38	1.14055e+07	0.0360824	1475.92	1.44645e+07	0.0102038	1824.31	9.04494e+06	0.0201694	3802.23	1.21028e+07	0.031416	4413.21	1.34508e+07	0.0328101	4969.74	1.2538e+07	0.0396373	3203.46	1.29765e+07	0.0246867	4208.35	1.29922e+07	0.0323914
VALSYN-PWY	0.961067	0.0365566	0.877126	0.0389819	8.36e-12	1.47e-10	0.083941	0.0661848	0.101697		118233	1.2132e+07	0.97455	134106	1.38613e+07	0.967488	125041	1.39587e+07	0.895792	127283	1.40014e+07	0.909075	64459	7.07137e+06	0.91155	102468	1.14055e+07	0.898408	152832	1.44645e+07	1.0566	90393	9.04494e+06	0.999377	118280	1.21028e+07	0.977293	133285	1.34508e+07	0.990909	120994	1.2538e+07	0.965013	120741	1.29765e+07	0.93046	126099	1.29922e+07	0.970576
ILEUSYN-PWY	0.961067	0.0365566	0.877126	0.0389819	8.36e-12	1.53e-10	0.083941	0.0661848	0.101697		118233	1.2132e+07	0.97455	134106	1.38613e+07	0.967488	125041	1.39587e+07	0.895792	127283	1.40014e+07	0.909075	64459	7.07137e+06	0.91155	102468	1.14055e+07	0.898408	152832	1.44645e+07	1.0566	90393	9.04494e+06	0.999377	118280	1.21028e+07	0.977293	133285	1.34508e+07	0.990909	120994	1.2538e+07	0.965013	120741	1.29765e+07	0.93046	126099	1.29922e+07	0.970576
PWY0-1296	0.196659	0.0406913	0.295071	0.0238065	1.14e-11	1.79e-10	-0.0984126	-0.116638	-0.0801876		26886.3	1.2132e+07	0.221614	31148.8	1.38613e+07	0.224718	32581.1	1.39587e+07	0.233412	30825.5	1.40014e+07	0.22016	11105.1	7.07137e+06	0.157043	27942.8	1.14055e+07	0.244994	40495.2	1.44645e+07	0.279963	23513.3	9.04494e+06	0.259961	30987.5	1.21028e+07	0.256035	31705.2	1.34508e+07	0.235713	18622.8	1.2538e+07	0.14853	18971.8	1.29765e+07	0.146202	26186	1.29922e+07	0.201552
PWY-621	0.137623	0.0404904	0.234727	0.0256899	1.13e-11	1.85e-10	-0.0971042	-0.115357	-0.0788515		13618.1	1.2132e+07	0.112249	15872	1.38613e+07	0.114506	23392.2	1.39587e+07	0.167582	22853.8	1.40014e+07	0.163225	10381	7.07137e+06	0.146804	14637	1.14055e+07	0.128333	11664.6	1.44645e+07	0.0806428	8157.23	9.04494e+06	0.0901856	13026.7	1.21028e+07	0.107634	14569.1	1.34508e+07	0.108314	24331.5	1.2538e+07	0.194062	30483.3	1.29765e+07	0.234912	20598	1.29922e+07	0.158542
GLYCOLYSIS-TCA-GLYOX-BYPASS	0.440123	0.0251357	0.382213	0.0194399	1.75e-11	2.65e-10	0.0579101	0.0463428	0.0694773		51433.6	1.2132e+07	0.423949	57064	1.38613e+07	0.411679	64345.3	1.39587e+07	0.460971	63927.1	1.40014e+07	0.456576	34404.4	7.07137e+06	0.486532	49241.7	1.14055e+07	0.431737	61585.5	1.44645e+07	0.42577	38720	9.04494e+06	0.428084	48610.3	1.21028e+07	0.401643	55599.6	1.34508e+07	0.413356	50846	1.2538e+07	0.405534	52947.4	1.29765e+07	0.408027	60399.3	1.29922e+07	0.464889
PWY-6897	0.506329	0.0334171	0.427965	0.0191247	2.39e-11	3.51e-10	0.0783636	0.0634204	0.0933068		59183.1	1.2132e+07	0.487825	66970.1	1.38613e+07	0.483144	68276.8	1.39587e+07	0.489136	69735.6	1.40014e+07	0.498061	36170.9	7.07137e+06	0.511512	55586.7	1.14055e+07	0.487367	64214.3	1.44645e+07	0.443944	40792.8	9.04494e+06	0.451002	53842	1.21028e+07	0.444871	63021.2	1.34508e+07	0.468533	66231.6	1.2538e+07	0.528246	67811.2	1.29765e+07	0.522571	63713.6	1.29922e+07	0.490399
BRANCHED-CHAIN-AA-SYN-PWY	0.843137	0.026069	0.785352	0.025337	2.62e-11	3.71e-10	0.0577853	0.0453588	0.0702117		101221	1.2132e+07	0.834331	115489	1.38613e+07	0.833177	110516	1.39587e+07	0.791741	112086	1.40014e+07	0.800535	57236.3	7.07137e+06	0.809409	91761.9	1.14055e+07	0.804541	131236	1.44645e+07	0.907295	77480.6	9.04494e+06	0.856618	104025	1.21028e+07	0.859509	115506	1.34508e+07	0.858729	107204	1.2538e+07	0.855027	110419	1.29765e+07	0.85092	111373	1.29922e+07	0.857232
PWY-5103	0.749357	0.0202097	0.704453	0.018069	2.96e-11	3.95e-10	0.0449045	0.0354101	0.054399		87779	1.2132e+07	0.723531	100691	1.38613e+07	0.726415	100369	1.39587e+07	0.719044	101131	1.40014e+07	0.722293	51521.8	7.07137e+06	0.728597	81491.2	1.14055e+07	0.714491	113001	1.44645e+07	0.78123	67509.7	9.04494e+06	0.746381	90406.7	1.21028e+07	0.746987	100886	1.34508e+07	0.750039	95116.6	1.2538e+07	0.758625	98098.8	1.29765e+07	0.755975	99004.8	1.29922e+07	0.762033
PWY-6519	0.376113	0.0479064	0.487955	0.026153	2.9e-11	3.99e-10	-0.111843	-0.133197	-0.0904884		49418.9	1.2132e+07	0.407343	53656.1	1.38613e+07	0.387093	55940.4	1.39587e+07	0.400757	56254.7	1.40014e+07	0.401778	32676.8	7.07137e+06	0.462101	46552.8	1.14055e+07	0.408162	59237.6	1.44645e+07	0.409538	35586.2	9.04494e+06	0.393438	50764.6	1.21028e+07	0.419444	55518.2	1.34508e+07	0.412751	34385.1	1.2538e+07	0.274246	34841.7	1.29765e+07	0.268499	55221	1.29922e+07	0.425032
PWY-7007	0.0385802	0.0123389	0.00941836	0.00546882	3.15e-11	4.07e-10	0.0291618	0.0237224	0.0346013		2944.83	1.2132e+07	0.0242732	3217.85	1.38613e+07	0.0232147	8926.18	1.39587e+07	0.0639472	7114.89	1.40014e+07	0.0508155	3152.17	7.07137e+06	0.0445765	4232.18	1.14055e+07	0.0371065	2356.65	1.44645e+07	0.0162927	2468.94	9.04494e+06	0.0272964	4858.23	1.21028e+07	0.0401412	5031.11	1.34508e+07	0.0374039	6019.32	1.2538e+07	0.0480085	4586.52	1.29765e+07	0.0353449	5371.14	1.29922e+07	0.0413413
PWY-6121	0.654132	0.0250061	0.595522	0.0111258	3.74e-11	4.7e-10	0.0586101	0.0475846	0.0696356		75657.8	1.2132e+07	0.623621	85251.1	1.38613e+07	0.61503	90161.2	1.39587e+07	0.645916	90150.1	1.40014e+07	0.643864	46336.2	7.07137e+06	0.655264	70667.4	1.14055e+07	0.619591	92265.7	1.44645e+07	0.637876	56565.6	9.04494e+06	0.625384	76874	1.21028e+07	0.635173	85797.5	1.34508e+07	0.637864	83282.8	1.2538e+07	0.664241	86639.6	1.29765e+07	0.667667	84089.7	1.29922e+07	0.647232
BIOTIN-BIOSYNTHESIS-PWY	0.356419	0.0354079	0.434463	0.0252811	6.06e-11	7.41e-10	-0.0780448	-0.0941891	-0.0619006		46129.9	1.2132e+07	0.380232	51072.4	1.38613e+07	0.368453	52258.4	1.39587e+07	0.374379	52822.4	1.40014e+07	0.377265	29707.8	7.07137e+06	0.420113	44560.9	1.14055e+07	0.390697	51361.4	1.44645e+07	0.355086	32008.5	9.04494e+06	0.353883	47494	1.21028e+07	0.39242	52082.8	1.34508e+07	0.38721	35538.3	1.2538e+07	0.283444	36947.4	1.29765e+07	0.284726	51325.7	1.29922e+07	0.395051
PWY-5384	0.163872	0.0351911	0.242289	0.0220514	6.23e-11	7.41e-10	-0.0784171	-0.0942641	-0.0625701		20230	1.2132e+07	0.166748	24792.4	1.38613e+07	0.178861	23392.2	1.39587e+07	0.167582	22853.8	1.40014e+07	0.163225	12742.8	7.07137e+06	0.180203	19406.7	1.14055e+07	0.170153	13001.2	1.44645e+07	0.0898833	9172.77	9.04494e+06	0.101413	17175.7	1.21028e+07	0.141915	21316.5	1.34508e+07	0.158478	24331.5	1.2538e+07	0.194062	30483.3	1.29765e+07	0.234912	20598	1.29922e+07	0.158542
PWY0-845	0.153142	0.029763	0.0864525	0.0170535	6.55e-11	7.58e-10	0.06669	0.0533797	0.0800003		15351.6	1.2132e+07	0.126538	17591.6	1.38613e+07	0.126912	32107.7	1.39587e+07	0.23002	30445.3	1.40014e+07	0.217444	9828.93	7.07137e+06	0.138996	13240.8	1.14055e+07	0.116091	14548.1	1.44645e+07	0.100578	13525.8	9.04494e+06	0.14954	19814.4	1.21028e+07	0.163717	22163.6	1.34508e+07	0.164776	20590	1.2538e+07	0.16422	19815.2	1.29765e+07	0.152701	22323.2	1.29922e+07	0.17182
RHAMCAT-PWY	0.0353275	0.0107694	0.0109499	0.00509065	7.2e-11	8.12e-10	0.0243776	0.0196159	0.0291392		2862.71	1.2132e+07	0.0235963	5319.93	1.38613e+07	0.0383797	6556.57	1.39587e+07	0.0469713	6371.41	1.40014e+07	0.0455055	1452.95	7.07137e+06	0.020547	3467.09	1.14055e+07	0.0303984	2775.4	1.44645e+07	0.0191876	2900.88	9.04494e+06	0.0320719	5853.97	1.21028e+07	0.0483686	6794.68	1.34508e+07	0.0505152	5414.97	1.2538e+07	0.0431883	5522.27	1.29765e+07	0.0425561	5381.07	1.29922e+07	0.0414177
PWY-6122	0.643005	0.0251738	0.5873	0.0128217	1.05e-10	1.12e-09	0.0557046	0.0445304	0.0668788		74099.2	1.2132e+07	0.610773	83817.6	1.38613e+07	0.604688	86560.3	1.39587e+07	0.620119	86991	1.40014e+07	0.621302	44700.4	7.07137e+06	0.632133	69155.7	1.14055e+07	0.606337	90654.4	1.44645e+07	0.626737	55654.4	9.04494e+06	0.61531	76832.1	1.21028e+07	0.634827	85275.4	1.34508e+07	0.633982	82355.5	1.2538e+07	0.656846	85828.5	1.29765e+07	0.661417	83874.8	1.29922e+07	0.645579
PWY-6277	0.643005	0.0251738	0.5873	0.0128217	1.05e-10	1.15e-09	0.0557046	0.0445304	0.0668788		74099.2	1.2132e+07	0.610773	83817.6	1.38613e+07	0.604688	86560.3	1.39587e+07	0.620119	86991	1.40014e+07	0.621302	44700.4	7.07137e+06	0.632133	69155.7	1.14055e+07	0.606337	90654.4	1.44645e+07	0.626737	55654.4	9.04494e+06	0.61531	76832.1	1.21028e+07	0.634827	85275.4	1.34508e+07	0.633982	82355.5	1.2538e+07	0.656846	85828.5	1.29765e+07	0.661417	83874.8	1.29922e+07	0.645579
PWY-7328	0.227054	0.0425416	0.31987	0.0221389	1.37e-10	1.43e-09	-0.0928163	-0.111723	-0.0739093		24858.1	1.2132e+07	0.204896	28683.1	1.38613e+07	0.206929	39099.4	1.39587e+07	0.280109	38140.2	1.40014e+07	0.272403	16593.2	7.07137e+06	0.234654	25537.7	1.14055e+07	0.223907	23394.5	1.44645e+07	0.161737	15741.2	9.04494e+06	0.174033	29475.9	1.21028e+07	0.243545	28708.2	1.34508e+07	0.213432	36490	1.2538e+07	0.291034	42317	1.29765e+07	0.326106	34028.6	1.29922e+07	0.261916
TEICHOICACID-PWY	0.0262495	0.00818769	0.00797265	0.0026574	1.42e-10	1.45e-09	0.0182769	0.0147035	0.0218503		2494.78	1.2132e+07	0.0205636	3026.95	1.38613e+07	0.0218374	6171.07	1.39587e+07	0.0442096	5354.77	1.40014e+07	0.0382445	2189.01	7.07137e+06	0.030956	4739.66	1.14055e+07	0.0415559	1406.77	1.44645e+07	0.00972568	1801.52	9.04494e+06	0.0199175	4105.68	1.21028e+07	0.0339233	4376.11	1.34508e+07	0.0325343	4017.49	1.2538e+07	0.0320424	3284.9	1.29765e+07	0.0253143	3944.85	1.29922e+07	0.0303633
PWY0-1241	0.217735	0.0269686	0.274453	0.019458	1.74e-10	1.74e-09	-0.056718	-0.0690283	-0.0444076		28044.6	1.2132e+07	0.231162	30962.9	1.38613e+07	0.223377	31991.3	1.39587e+07	0.229186	33573	1.40014e+07	0.239783	16379.4	7.07137e+06	0.231629	23219	1.14055e+07	0.203577	21991.2	1.44645e+07	0.152035	15883.9	9.04494e+06	0.17561	24492.4	1.21028e+07	0.202369	28958.2	1.34508e+07	0.215291	22382.9	1.2538e+07	0.17852	23934	1.29765e+07	0.184441	27200.2	1.29922e+07	0.209358
PWY-6957	0.0102537	0.00363183	0.00249443	0.00119219	3.4e-10	3.32e-09	0.00775931	0.00617383	0.00934479		1231.12	1.2132e+07	0.0101477	1543.53	1.38613e+07	0.0111355	1711.31	1.39587e+07	0.0122599	1846.45	1.40014e+07	0.0131876	717.831	7.07137e+06	0.0101512	1126.23	1.14055e+07	0.00987446	1655.3	1.44645e+07	0.0114439	1487.74	9.04494e+06	0.0164483	1184.03	1.21028e+07	0.00978309	1627.15	1.34508e+07	0.0120971	1477.48	1.2538e+07	0.011784	544.845	1.29765e+07	0.00419872	1445.09	1.29922e+07	0.0111227
PWY-3781	1.57816	0.0567452	1.46088	0.0336866	3.57e-10	3.42e-09	0.117274	0.0918309	0.142717		185514	1.2132e+07	1.52913	212663	1.38613e+07	1.53422	209079	1.39587e+07	1.49784	213163	1.40014e+07	1.52244	109397	7.07137e+06	1.54704	177838	1.14055e+07	1.55923	230098	1.44645e+07	1.59078	137953	9.04494e+06	1.5252	185407	1.21028e+07	1.53193	209328	1.34508e+07	1.55626	206650	1.2538e+07	1.64818	215283	1.29765e+07	1.65903	199463	1.29922e+07	1.53525
REDCITCYC	0.477714	0.0498976	0.378461	0.0542713	3.76e-10	3.44e-09	0.0992534	0.0749103	0.123597		55255	1.2132e+07	0.455447	70907.3	1.38613e+07	0.511549	77863.6	1.39587e+07	0.557815	74161.1	1.40014e+07	0.529669	26472.4	7.07137e+06	0.37436	48645.2	1.14055e+07	0.426507	48841	1.44645e+07	0.337661	39349.6	9.04494e+06	0.435045	60700.9	1.21028e+07	0.501542	68327.1	1.34508e+07	0.507979	56952.5	1.2538e+07	0.454237	64393.1	1.29765e+07	0.49623	66334.3	1.29922e+07	0.51057
PWY-5178	0.0213372	0.00759768	0.00499875	0.00148388	3.74e-10	3.5e-09	0.0163384	0.0130472	0.0196297		1498.53	1.2132e+07	0.0123518	1903.58	1.38613e+07	0.0137331	3848.2	1.39587e+07	0.0275686	3161.28	1.40014e+07	0.0225783	1209.01	7.07137e+06	0.0170972	1704.16	1.14055e+07	0.0149416	2435.68	1.44645e+07	0.016839	2242	9.04494e+06	0.0247873	1798.37	1.21028e+07	0.014859	2266.44	1.34508e+07	0.0168499	2583.4	1.2538e+07	0.0206045	1969.33	1.29765e+07	0.0151762	2723.5	1.29922e+07	0.0209626
CRNFORCAT-PWY	0.154339	0.0242753	0.105854	0.0202621	4.45e-10	4e-09	0.0484853	0.0371996	0.059771		19494.1	1.2132e+07	0.160683	21052.2	1.38613e+07	0.151878	17004.1	1.39587e+07	0.121818	18323.5	1.40014e+07	0.130869	10522.6	7.07137e+06	0.148806	15235.4	1.14055e+07	0.13358	27198.2	1.44645e+07	0.188034	16029.7	9.04494e+06	0.177223	22492.9	1.21028e+07	0.185848	23295.5	1.34508e+07	0.173191	16744	1.2538e+07	0.133546	13916.8	1.29765e+07	0.107246	22302.6	1.29922e+07	0.171662
PWY-1501	0.00511263	0.00205056	0.000907958	0.000540574	8.51e-10	7.49e-09	0.00420467	0.00331329	0.00509606		664.353	1.2132e+07	0.00547603	859.453	1.38613e+07	0.00620038	768.359	1.39587e+07	0.00550453	956.706	1.40014e+07	0.00683292	300.095	7.07137e+06	0.0042438	472.598	1.14055e+07	0.0041436	573.51	1.44645e+07	0.00396495	627.889	9.04494e+06	0.00694189	569.05	1.21028e+07	0.00470179	870.29	1.34508e+07	0.00647019	835.691	1.2538e+07	0.00666524	239.339	1.29765e+07	0.00184441	691.008	1.29922e+07	0.00531864
PWY-181	0.301182	0.0221104	0.343696	0.016117	1.26e-09	1.09e-08	-0.0425148	-0.0526189	-0.0324106		36529.4	1.2132e+07	0.301099	42420.5	1.38613e+07	0.306035	43338.5	1.39587e+07	0.310477	43450	1.40014e+07	0.310326	21602.7	7.07137e+06	0.305496	38637.3	1.14055e+07	0.33876	47567.4	1.44645e+07	0.328856	29572.9	9.04494e+06	0.326955	37270.7	1.21028e+07	0.30795	41798.7	1.34508e+07	0.310753	32965.6	1.2538e+07	0.262925	33131	1.29765e+07	0.255316	37867.8	1.29922e+07	0.291466
PWY0-1298	0.131197	0.0194066	0.16792	0.0218799	1.33e-09	1.13e-08	-0.0367229	-0.0462702	-0.0271756		19768.5	1.2132e+07	0.162944	22795.6	1.38613e+07	0.164455	21954.6	1.39587e+07	0.157283	19825.4	1.40014e+07	0.141595	9080.58	7.07137e+06	0.128413	15934	1.14055e+07	0.139704	17286.1	1.44645e+07	0.119507	13281	9.04494e+06	0.146834	16682.5	1.21028e+07	0.137839	18054.2	1.34508e+07	0.134224	14401.6	1.2538e+07	0.114863	15302.3	1.29765e+07	0.117923	15368.8	1.29922e+07	0.118293
PWY-6353	0.363162	0.0470499	0.453544	0.0227069	2.06e-09	1.68e-08	-0.0903816	-0.111206	-0.0695573		47647.4	1.2132e+07	0.392741	55621.4	1.38613e+07	0.401271	59227.6	1.39587e+07	0.424307	56871	1.40014e+07	0.40618	24581.7	7.07137e+06	0.347622	46321.9	1.14055e+07	0.406137	65426.1	1.44645e+07	0.452321	39095.8	9.04494e+06	0.43224	49794.6	1.21028e+07	0.411429	54041.4	1.34508e+07	0.401772	40091	1.2538e+07	0.319755	41538.5	1.29765e+07	0.320106	49344	1.29922e+07	0.379797
PWY-5913	0.442722	0.041372	0.363789	0.0231012	2.05e-09	1.7e-08	0.078933	0.0604641	0.097402		47472.9	1.2132e+07	0.391302	55202.2	1.38613e+07	0.398247	64377.2	1.39587e+07	0.461199	63279.2	1.40014e+07	0.451948	34314.4	7.07137e+06	0.485259	49547.4	1.14055e+07	0.434417	53350.8	1.44645e+07	0.368839	34146.3	9.04494e+06	0.377519	49309	1.21028e+07	0.407417	54681.5	1.34508e+07	0.406531	60619	1.2538e+07	0.483481	66089.7	1.29765e+07	0.509305	58704.9	1.29922e+07	0.451847
PWY-6507	0.0512183	0.0187712	0.0873699	0.0301551	2.47e-09	1.98e-08	-0.0361516	-0.046484	-0.0258191		4731.17	1.2132e+07	0.0389973	6750.35	1.38613e+07	0.0486992	12768.3	1.39587e+07	0.0914721	11766.9	1.40014e+07	0.0840405	2687.44	7.07137e+06	0.0380045	5091.16	1.14055e+07	0.0446378	6589.48	1.44645e+07	0.0455562	5903.64	9.04494e+06	0.0652702	10103.2	1.21028e+07	0.0834775	11089.3	1.34508e+07	0.0824436	6944.42	1.2538e+07	0.0553868	7731.94	1.29765e+07	0.0595843	7504.56	1.29922e+07	0.0577621
ORNARGDEG-PWY	0.00525835	0.00222992	0.0011242	0.00149322	3.04e-09	2.35e-08	0.00413414	0.00312399	0.0051443		549.095	1.2132e+07	0.00452599	659.54	1.38613e+07	0.00475814	1507.02	1.39587e+07	0.0107963	1493.06	1.40014e+07	0.0106636	427.369	7.07137e+06	0.00604366	585.47	1.14055e+07	0.00513322	529.285	1.44645e+07	0.0036592	801.234	9.04494e+06	0.00885836	463.28	1.21028e+07	0.00382786	656.21	1.34508e+07	0.0048786	431.11	1.2538e+07	0.00343842	340.172	1.29765e+07	0.00262145	777.003	1.29922e+07	0.00598054
ARGDEG-PWY	0.00525835	0.00222992	0.0011242	0.00149322	3.04e-09	2.39e-08	0.00413414	0.00312399	0.0051443		549.095	1.2132e+07	0.00452599	659.54	1.38613e+07	0.00475814	1507.02	1.39587e+07	0.0107963	1493.06	1.40014e+07	0.0106636	427.369	7.07137e+06	0.00604366	585.47	1.14055e+07	0.00513322	529.285	1.44645e+07	0.0036592	801.234	9.04494e+06	0.00885836	463.28	1.21028e+07	0.00382786	656.21	1.34508e+07	0.0048786	431.11	1.2538e+07	0.00343842	340.172	1.29765e+07	0.00262145	777.003	1.29922e+07	0.00598054
P42-PWY	0.403442	0.0438501	0.324718	0.0353249	5.02e-09	3.74e-08	0.0787246	0.0584386	0.0990107		50554.7	1.2132e+07	0.416704	60889.4	1.38613e+07	0.439276	51024.3	1.39587e+07	0.365538	50959.9	1.40014e+07	0.363962	23514.1	7.07137e+06	0.332526	47023.6	1.14055e+07	0.412289	46616.5	1.44645e+07	0.322282	35870.7	9.04494e+06	0.396583	51138.5	1.21028e+07	0.422533	56844.3	1.34508e+07	0.42261	45000.7	1.2538e+07	0.358914	46479.6	1.29765e+07	0.358184	57214	1.29922e+07	0.440372
PWY0-1586	0.258597	0.0349761	0.321158	0.0326017	5e-09	3.79e-08	-0.0625618	-0.0791086	-0.0460149		31259.4	1.2132e+07	0.25766	32775.8	1.38613e+07	0.236456	45936.7	1.39587e+07	0.329091	43465.7	1.40014e+07	0.310438	20121.4	7.07137e+06	0.284548	27293.1	1.14055e+07	0.239298	30740.1	1.44645e+07	0.212521	21929.9	9.04494e+06	0.242455	26852.5	1.21028e+07	0.221869	29730.3	1.34508e+07	0.221031	33998.5	1.2538e+07	0.271163	36858.4	1.29765e+07	0.28404	32078.5	1.29922e+07	0.246906
PWY0-1061	0.307847	0.0559638	0.410076	0.0270111	5.55e-09	4.07e-08	-0.102229	-0.126999	-0.0774589		41912.3	1.2132e+07	0.345468	44459.7	1.38613e+07	0.320747	53229.6	1.39587e+07	0.381337	51396	1.40014e+07	0.367077	27331.1	7.07137e+06	0.386504	45697.8	1.14055e+07	0.400665	43764.1	1.44645e+07	0.302562	26468.4	9.04494e+06	0.292632	32007.7	1.21028e+07	0.264465	36994.2	1.34508e+07	0.275034	47863.9	1.2538e+07	0.381749	52951.7	1.29765e+07	0.40806	39203	1.29922e+07	0.301743
PWY-5183	0.0148918	0.0064167	0.00295455	0.00123769	5.76e-09	4.16e-08	0.0119372	0.00915789	0.0147166		1727.84	1.2132e+07	0.014242	2175.7	1.38613e+07	0.0156962	2690.81	1.39587e+07	0.019277	2718.49	1.40014e+07	0.0194158	1072.87	7.07137e+06	0.015172	1681.14	1.14055e+07	0.0147397	2520.23	1.44645e+07	0.0174235	2368.79	9.04494e+06	0.0261892	1773.79	1.21028e+07	0.0146559	2333.81	1.34508e+07	0.0173507	1940.55	1.2538e+07	0.0154773	640.181	1.29765e+07	0.0049334	2375.44	1.29922e+07	0.0182836
PWY-7255	0.0259691	0.0132947	0.00162015	0.00109575	8.2e-09	5.82e-08	0.024349	0.01861	0.030088		1373.82	1.2132e+07	0.0113239	1923.22	1.38613e+07	0.0138747	7901.16	1.39587e+07	0.056604	6436.6	1.40014e+07	0.045971	908.735	7.07137e+06	0.0128509	1940.44	1.14055e+07	0.0170132	1229.68	1.44645e+07	0.00850133	1657.48	9.04494e+06	0.0183249	3551.11	1.21028e+07	0.0293411	3881.34	1.34508e+07	0.0288559	3309.56	1.2538e+07	0.0263962	2072.6	1.29765e+07	0.015972	4287.39	1.29922e+07	0.0329997
PWY-1422	0.000241453	0.000189944	0.000815797	0.000742204	9.76e-09	6.81e-08	-0.000574344	-0.000756719	-0.000391968		18.6658	1.2132e+07	0.000153856	37.334	1.38613e+07	0.00026934	49.9102	1.39587e+07	0.000357557	58.6402	1.40014e+07	0.000418816	6.5693	7.07137e+06	9.29e-05	44.6994	1.14055e+07	0.000391911	22.7297	1.44645e+07	0.000157141	54.1418	9.04494e+06	0.000598587	31.85	1.21028e+07	0.000263161	43.9788	1.34508e+07	0.000326961	20.2499	1.2538e+07	0.000161508	0	1.29765e+07	0	28.2485	1.29922e+07	0.000217427
PPGPPMET-PWY	0.317631	0.0493459	0.403536	0.0211151	1.5e-08	1.03e-07	-0.085905	-0.107627	-0.0641833		43290.3	1.2132e+07	0.356826	46055.9	1.38613e+07	0.332263	47460.9	1.39587e+07	0.34001	47421.2	1.40014e+07	0.338688	25089.4	7.07137e+06	0.354803	33825.6	1.14055e+07	0.296573	64748.1	1.44645e+07	0.447634	34970.3	9.04494e+06	0.386629	30891.9	1.21028e+07	0.255245	37210.3	1.34508e+07	0.27664	32087.5	1.2538e+07	0.255921	29392.5	1.29765e+07	0.226506	40627.9	1.29922e+07	0.31271
PWY-6969	0.631635	0.0177184	0.601334	0.00991939	1.78e-08	1.21e-07	0.0303009	0.0223898	0.038212		75110.7	1.2132e+07	0.619111	87335.3	1.38613e+07	0.630066	89776.3	1.39587e+07	0.643158	89089.4	1.40014e+07	0.636288	43323.7	7.07137e+06	0.612663	69012.6	1.14055e+07	0.605082	87406.4	1.44645e+07	0.604282	54064.9	9.04494e+06	0.597737	74286.9	1.21028e+07	0.613797	84175.1	1.34508e+07	0.625802	79750.4	1.2538e+07	0.636068	85251.8	1.29765e+07	0.656973	81738	1.29922e+07	0.629132
FASYN-INITIAL-PWY	0.507619	0.0354983	0.568494	0.0161249	1.92e-08	1.26e-07	-0.0608748	-0.0765408	-0.0452088		65181.7	1.2132e+07	0.53727	71259.7	1.38613e+07	0.514091	67642.7	1.39587e+07	0.484593	69534.9	1.40014e+07	0.496627	38941.5	7.07137e+06	0.550692	55648.5	1.14055e+07	0.48791	84595.7	1.44645e+07	0.58485	49543.3	9.04494e+06	0.547746	61765.5	1.21028e+07	0.510339	69006.8	1.34508e+07	0.513033	60381.2	1.2538e+07	0.481584	58278.3	1.29765e+07	0.449108	66954.7	1.29922e+07	0.515346
SUCSYN-PWY	0.132463	0.0337329	0.0755439	0.0255658	1.91e-08	1.27e-07	0.0569189	0.0414337	0.0724041		15670.7	1.2132e+07	0.129168	23971.8	1.38613e+07	0.17294	20426.6	1.39587e+07	0.146336	21222.4	1.40014e+07	0.151573	8929.66	7.07137e+06	0.126279	19572.8	1.14055e+07	0.171609	11466.9	1.44645e+07	0.0792759	7880.47	9.04494e+06	0.0871257	11987.3	1.21028e+07	0.0990451	16943.2	1.34508e+07	0.125965	18635	1.2538e+07	0.148628	21105.1	1.29765e+07	0.162641	11950.6	1.29922e+07	0.0919833
P381-PWY	0.0282507	0.011125	0.0091688	0.00448346	2.03e-08	1.32e-07	0.0190819	0.0141959	0.0239679		3788.07	1.2132e+07	0.0312238	4588.01	1.38613e+07	0.0330994	3067.74	1.39587e+07	0.0219773	3613.03	1.40014e+07	0.0258047	1741.48	7.07137e+06	0.0246272	4160.29	1.14055e+07	0.0364762	3393.01	1.44645e+07	0.0234575	2971.79	9.04494e+06	0.0328559	6515.24	1.21028e+07	0.0538323	6859.75	1.34508e+07	0.050999	2437.07	1.2538e+07	0.0194374	2029.28	1.29765e+07	0.0156382	5608.4	1.29922e+07	0.0431675
PWY-6612	0.454469	0.0228998	0.492762	0.0158663	2.4e-08	1.53e-07	-0.0382928	-0.0487013	-0.0278844		53302.9	1.2132e+07	0.439357	59364.4	1.38613e+07	0.428274	66679.1	1.39587e+07	0.47769	65182	1.40014e+07	0.465538	33488.2	7.07137e+06	0.473574	52350.7	1.14055e+07	0.458996	58649.8	1.44645e+07	0.405474	38037.8	9.04494e+06	0.420543	54270.2	1.21028e+07	0.448409	59866.5	1.34508e+07	0.445079	57907.3	1.2538e+07	0.461853	60668.9	1.29765e+07	0.467531	61044.6	1.29922e+07	0.469856
NONMEVIPP-PWY	0.518814	0.0183399	0.488403	0.0167223	2.6e-08	1.61e-07	0.0304112	0.0217673	0.0390551		59881.9	1.2132e+07	0.493585	67875.8	1.38613e+07	0.489679	69334.2	1.39587e+07	0.496711	69763.1	1.40014e+07	0.498257	36143.6	7.07137e+06	0.511127	58129.4	1.14055e+07	0.509661	74346.1	1.44645e+07	0.513989	44875.7	9.04494e+06	0.496142	62708.5	1.21028e+07	0.51813	69160	1.34508e+07	0.514172	66925.9	1.2538e+07	0.533783	68518.8	1.29765e+07	0.528024	65838.7	1.29922e+07	0.506756
PWY-7560	0.518814	0.0183399	0.488403	0.0167223	2.6e-08	1.63e-07	0.0304112	0.0217673	0.0390551		59881.9	1.2132e+07	0.493585	67875.8	1.38613e+07	0.489679	69334.2	1.39587e+07	0.496711	69763.1	1.40014e+07	0.498257	36143.6	7.07137e+06	0.511127	58129.4	1.14055e+07	0.509661	74346.1	1.44645e+07	0.513989	44875.7	9.04494e+06	0.496142	62708.5	1.21028e+07	0.51813	69160	1.34508e+07	0.514172	66925.9	1.2538e+07	0.533783	68518.8	1.29765e+07	0.528024	65838.7	1.29922e+07	0.506756
PWY-7374	0.0221884	0.00733281	0.00987505	0.00367761	2.69e-08	1.64e-07	0.0123134	0.00906127	0.0155655		2340.59	1.2132e+07	0.0192927	5639.03	1.38613e+07	0.0406818	3723.36	1.39587e+07	0.0266742	4374.89	1.40014e+07	0.0312461	1085.48	7.07137e+06	0.0153503	2265.48	1.14055e+07	0.019863	2409.24	1.44645e+07	0.0166562	2263.76	9.04494e+06	0.025028	2886.08	1.21028e+07	0.0238463	4061.17	1.34508e+07	0.0301929	3743.27	1.2538e+07	0.0298553	4461.84	1.29765e+07	0.0343841	3437.45	1.29922e+07	0.0264578
PWY-3941	0.0148935	0.00663487	0.025869	0.00600499	2.73e-08	1.65e-07	-0.0109756	-0.0140988	-0.00785232		2633.74	1.2132e+07	0.021709	2599.4	1.38613e+07	0.0187529	2326	1.39587e+07	0.0166635	2375.5	1.40014e+07	0.0169661	525.331	7.07137e+06	0.00742898	1018.6	1.14055e+07	0.00893078	1710.55	1.44645e+07	0.0118258	1028.89	9.04494e+06	0.0113753	1102.57	1.21028e+07	0.00911003	1639.56	1.34508e+07	0.0121893	1820.92	1.2538e+07	0.0145232	1894.64	1.29765e+07	0.0146006	843.048	1.29922e+07	0.00648889
PWY-6263	0.0883095	0.0329457	0.0329075	0.0115545	3.08e-08	1.83e-07	0.0554021	0.0409953	0.0698088		8364.33	1.2132e+07	0.0689442	12086.5	1.38613e+07	0.0871963	8870.35	1.39587e+07	0.0635472	12324.9	1.40014e+07	0.0880263	5164.02	7.07137e+06	0.0730272	11609.4	1.14055e+07	0.101788	6597.34	1.44645e+07	0.0456106	7448.96	9.04494e+06	0.082355	11808.4	1.21028e+07	0.0975675	13422	1.34508e+07	0.099786	10398.1	1.2538e+07	0.0829323	10564.9	1.29765e+07	0.0814159	12348.6	1.29922e+07	0.0950465
PWY-7199	0.267045	0.037635	0.329354	0.0165276	3.73e-08	2.19e-07	-0.0623098	-0.0788942	-0.0457253		35153	1.2132e+07	0.289754	39644.4	1.38613e+07	0.286008	46653.3	1.39587e+07	0.334225	42943.7	1.40014e+07	0.306709	14461.4	7.07137e+06	0.204507	27780.6	1.14055e+07	0.243572	44129.3	1.44645e+07	0.305087	27698	9.04494e+06	0.306227	38634.4	1.21028e+07	0.319218	40533.7	1.34508e+07	0.301348	29911.3	1.2538e+07	0.238564	33172.6	1.29765e+07	0.255637	36329.2	1.29922e+07	0.279623
PWY-841	0.624957	0.0207458	0.591454	0.00989903	5.65e-08	3.27e-07	0.033503	0.0243261	0.0426799		74232	1.2132e+07	0.611868	83742.9	1.38613e+07	0.604149	83915.8	1.39587e+07	0.601173	84630.2	1.40014e+07	0.60444	44333.3	7.07137e+06	0.626941	69240	1.14055e+07	0.607075	90557.1	1.44645e+07	0.626064	54965.6	9.04494e+06	0.607694	73083.9	1.21028e+07	0.603857	81639	1.34508e+07	0.606947	81385.6	1.2538e+07	0.64911	85514.6	1.29765e+07	0.658997	79741.9	1.29922e+07	0.613768
PWY-7221	0.589936	0.0179617	0.561025	0.00941864	5.75e-08	3.29e-07	0.028911	0.0209246	0.0368974		71227.8	1.2132e+07	0.587106	79910.1	1.38613e+07	0.576498	79724.7	1.39587e+07	0.571148	80077.6	1.40014e+07	0.571924	41726.7	7.07137e+06	0.59008	64787.9	1.14055e+07	0.568041	85578.5	1.44645e+07	0.591645	52314	9.04494e+06	0.578379	69204.3	1.21028e+07	0.571802	77362.3	1.34508e+07	0.575151	76082	1.2538e+07	0.60681	79099.3	1.29765e+07	0.60956	74987.1	1.29922e+07	0.577171
PWY-5505	0.305122	0.0429374	0.23754	0.0256775	8.19e-08	4.62e-07	0.0675819	0.0483192	0.0868447		43009.7	1.2132e+07	0.354514	50267.1	1.38613e+07	0.362643	34031.3	1.39587e+07	0.243801	36595.1	1.40014e+07	0.261367	21324.3	7.07137e+06	0.301558	34296.4	1.14055e+07	0.300701	41337	1.44645e+07	0.285782	27369.4	9.04494e+06	0.302594	35792.6	1.21028e+07	0.295737	40491.8	1.34508e+07	0.301037	37871.5	1.2538e+07	0.302053	44982.7	1.29765e+07	0.346648	49351.7	1.29922e+07	0.379857
SALVADEHYPOX-PWY	0.398881	0.0472174	0.47283	0.0306854	8.7e-08	4.85e-07	-0.0739499	-0.09528	-0.0526197		52070.4	1.2132e+07	0.429198	61502	1.38613e+07	0.443696	61167.8	1.39587e+07	0.438207	57169.3	1.40014e+07	0.40831	25381.1	7.07137e+06	0.358928	48647.7	1.14055e+07	0.426529	69622.8	1.44645e+07	0.481336	42817.7	9.04494e+06	0.473388	57290.5	1.21028e+07	0.473364	61352	1.34508e+07	0.456122	45564.3	1.2538e+07	0.363409	48424.2	1.29765e+07	0.37317	54544	1.29922e+07	0.419822
PANTO-PWY	0.534554	0.0190697	0.504785	0.0100175	1e-07	5.51e-07	0.0297687	0.0212887	0.0382486		63701.4	1.2132e+07	0.525068	71762.2	1.38613e+07	0.517716	71834.9	1.39587e+07	0.514626	72519.3	1.40014e+07	0.517942	37915.1	7.07137e+06	0.536178	59016.2	1.14055e+07	0.517437	76703	1.44645e+07	0.530284	46424.2	9.04494e+06	0.513262	63151.6	1.21028e+07	0.521792	70268.5	1.34508e+07	0.522412	70380.6	1.2538e+07	0.561336	74485.1	1.29765e+07	0.574002	69488.5	1.29922e+07	0.534849
GLYCOLYSIS-E-D	0.423337	0.0201762	0.454456	0.0121109	1.19e-07	6.44e-07	-0.0311196	-0.0401737	-0.0220655		48414.3	1.2132e+07	0.399062	56426.7	1.38613e+07	0.407081	61414.8	1.39587e+07	0.439976	60080.1	1.40014e+07	0.4291	29286.7	7.07137e+06	0.414159	48012	1.14055e+07	0.420955	63604.3	1.44645e+07	0.439727	38998.3	9.04494e+06	0.431161	49920.5	1.21028e+07	0.412469	55101.2	1.34508e+07	0.409651	50978.8	1.2538e+07	0.406593	50525.7	1.29765e+07	0.389364	59818.3	1.29922e+07	0.460417
PWY-6071	0.0141483	0.0062519	0.00439316	0.00173673	1.21e-07	6.47e-07	0.00975515	0.00703512	0.0124752		2062.88	1.2132e+07	0.0170036	2436.24	1.38613e+07	0.0175759	2280.91	1.39587e+07	0.0163405	2405.68	1.40014e+07	0.0171817	946.713	7.07137e+06	0.013388	1695.25	1.14055e+07	0.0148635	2450.03	1.44645e+07	0.0169382	2349.09	9.04494e+06	0.0259713	1915.32	1.21028e+07	0.0158253	2502.54	1.34508e+07	0.0186052	1602.06	1.2538e+07	0.0127776	553.492	1.29765e+07	0.00426535	2283.11	1.29922e+07	0.0175729
PWY-6151	0.199791	0.0392012	0.260073	0.0218449	1.28e-07	6.81e-07	-0.0602815	-0.077779	-0.0427839		17341.5	1.2132e+07	0.14294	23238.5	1.38613e+07	0.16765	37512.3	1.39587e+07	0.268738	37110.5	1.40014e+07	0.265048	16815.8	7.07137e+06	0.237801	19540.9	1.14055e+07	0.171329	20041.4	1.44645e+07	0.138556	15734.3	9.04494e+06	0.173957	22679	1.21028e+07	0.187386	26066.1	1.34508e+07	0.193789	21411.7	1.2538e+07	0.170774	19461.8	1.29765e+07	0.149978	21531.6	1.29922e+07	0.165727
PWY-7347	0.0581775	0.0207398	0.0263169	0.0114697	1.31e-07	6.87e-07	0.0318606	0.022608	0.0411131		6673.22	1.2132e+07	0.055005	11851.9	1.38613e+07	0.0855036	8413.79	1.39587e+07	0.0602765	8905.69	1.40014e+07	0.0636056	3577.56	7.07137e+06	0.0505922	9286.51	1.14055e+07	0.0814213	4398.44	1.44645e+07	0.0304085	3054.05	9.04494e+06	0.0337653	4701.27	1.21028e+07	0.0388443	7241.12	1.34508e+07	0.0538343	7504.17	1.2538e+07	0.0598512	8482.34	1.29765e+07	0.0653671	4345.64	1.29922e+07	0.0334481
PWY4FS-8	0.612362	0.0221502	0.578528	0.0104799	1.53e-07	7.72e-07	0.0338341	0.0240401	0.0436281		70161.4	1.2132e+07	0.578315	79947.5	1.38613e+07	0.576768	84867.6	1.39587e+07	0.607992	83988.1	1.40014e+07	0.599854	43719	7.07137e+06	0.618253	71583.2	1.14055e+07	0.627621	87598.7	1.44645e+07	0.605611	53264.1	9.04494e+06	0.588883	69372.3	1.21028e+07	0.57319	78158.6	1.34508e+07	0.581072	80487.5	1.2538e+07	0.641947	84440.9	1.29765e+07	0.650724	78158.7	1.29922e+07	0.601582
PWY4FS-7	0.612362	0.0221502	0.578528	0.0104799	1.53e-07	7.81e-07	0.0338341	0.0240401	0.0436281		70161.4	1.2132e+07	0.578315	79947.5	1.38613e+07	0.576768	84867.6	1.39587e+07	0.607992	83988.1	1.40014e+07	0.599854	43719	7.07137e+06	0.618253	71583.2	1.14055e+07	0.627621	87598.7	1.44645e+07	0.605611	53264.1	9.04494e+06	0.588883	69372.3	1.21028e+07	0.57319	78158.6	1.34508e+07	0.581072	80487.5	1.2538e+07	0.641947	84440.9	1.29765e+07	0.650724	78158.7	1.29922e+07	0.601582
PWY0-42	0.169046	0.031483	0.216893	0.0200653	1.52e-07	7.89e-07	-0.0478462	-0.062044	-0.0336485		22918.6	1.2132e+07	0.18891	23826.3	1.38613e+07	0.171891	25234.3	1.39587e+07	0.180779	27001.1	1.40014e+07	0.192845	18563.7	7.07137e+06	0.262519	21787.5	1.14055e+07	0.191026	27202.8	1.44645e+07	0.188066	15149.8	9.04494e+06	0.167495	15204.1	1.21028e+07	0.125624	19424.9	1.34508e+07	0.144415	16326	1.2538e+07	0.130211	14736.2	1.29765e+07	0.113561	18250.1	1.29922e+07	0.14047
PWY-5189	0.529701	0.0165779	0.504468	0.00836487	1.59e-07	7.96e-07	0.0252328	0.017878	0.0325876		63370.6	1.2132e+07	0.522341	71142.1	1.38613e+07	0.513242	71103.1	1.39587e+07	0.509383	71693.3	1.40014e+07	0.512043	37146.5	7.07137e+06	0.525309	59138.6	1.14055e+07	0.51851	76489.1	1.44645e+07	0.528805	46041.8	9.04494e+06	0.509034	62751.2	1.21028e+07	0.518483	69866.4	1.34508e+07	0.519423	68856.1	1.2538e+07	0.549178	71693	1.29765e+07	0.552485	67841.6	1.29922e+07	0.522173
PWY-7228	0.629513	0.0208208	0.597886	0.0103907	1.65e-07	8.09e-07	0.031627	0.0223954	0.0408586		75776.1	1.2132e+07	0.624596	85120.4	1.38613e+07	0.614087	84743.5	1.39587e+07	0.607103	85429.6	1.40014e+07	0.61015	44539.8	7.07137e+06	0.629861	69648.1	1.14055e+07	0.610654	91451.1	1.44645e+07	0.632244	55216.8	9.04494e+06	0.610472	73442	1.21028e+07	0.606817	82235.1	1.34508e+07	0.611378	81927.7	1.2538e+07	0.653433	85440.8	1.29765e+07	0.658429	80032.5	1.29922e+07	0.616005
ARGSYNBSUB-PWY	0.551326	0.0234353	0.515557	0.00901575	1.64e-07	8.11e-07	0.0357686	0.0254922	0.0460449		62467.2	1.2132e+07	0.514895	72024.6	1.38613e+07	0.519609	72878.5	1.39587e+07	0.522102	72794.9	1.40014e+07	0.519911	39686.5	7.07137e+06	0.561228	62060	1.14055e+07	0.544124	81413	1.44645e+07	0.562847	48150.1	9.04494e+06	0.532343	62838.2	1.21028e+07	0.519202	70501.5	1.34508e+07	0.524145	71320.9	1.2538e+07	0.568836	74059.8	1.29765e+07	0.570724	72003.3	1.29922e+07	0.554204
PWY-6107	0.00622594	0.00384192	0.00032711	0.000218869	1.72e-07	8.31e-07	0.00589882	0.00424103	0.00755662		600.478	1.2132e+07	0.00494953	715.1	1.38613e+07	0.00515897	779.838	1.39587e+07	0.00558677	873.229	1.40014e+07	0.00623671	312.769	7.07137e+06	0.00442304	432.745	1.14055e+07	0.00379418	1930.88	1.44645e+07	0.0133491	1093.74	9.04494e+06	0.0120923	573.856	1.21028e+07	0.0047415	742.048	1.34508e+07	0.00551677	643.622	1.2538e+07	0.00513335	385.653	1.29765e+07	0.00297194	2193.97	1.29922e+07	0.0168868
FAO-PWY	0.604045	0.0751312	0.717634	0.038466	1.78e-07	8.53e-07	-0.113589	-0.146948	-0.0802292		91196.5	1.2132e+07	0.751701	92834.8	1.38613e+07	0.669741	101131	1.39587e+07	0.724507	95435.2	1.40014e+07	0.68161	46790.2	7.07137e+06	0.661685	71670.8	1.14055e+07	0.628388	89621.1	1.44645e+07	0.619593	55015.9	9.04494e+06	0.608251	71005.9	1.21028e+07	0.586688	80975.7	1.34508e+07	0.602016	66113.7	1.2538e+07	0.527305	68068.3	1.29765e+07	0.524552	80097.5	1.29922e+07	0.616505
COBALSYN-PWY	0.234458	0.0438879	0.300604	0.0249075	1.83e-07	8.65e-07	-0.0661453	-0.0857592	-0.0465314		33442.8	1.2132e+07	0.275657	35227.8	1.38613e+07	0.254145	37566.5	1.39587e+07	0.269127	33657.9	1.40014e+07	0.240389	11873.8	7.07137e+06	0.167914	21661.8	1.14055e+07	0.189925	46127.4	1.44645e+07	0.318901	26116.8	9.04494e+06	0.288745	35883.6	1.21028e+07	0.296489	36841.3	1.34508e+07	0.273897	23056.2	1.2538e+07	0.18389	23217.9	1.29765e+07	0.178923	34828.6	1.29922e+07	0.268074
PHOSLIPSYN-PWY	0.643833	0.0202416	0.613284	0.00927575	1.9e-07	8.88e-07	0.0305493	0.0216128	0.0394859		75112.7	1.2132e+07	0.619127	85041	1.38613e+07	0.613514	88224.4	1.39587e+07	0.63204	87563.4	1.40014e+07	0.625389	45634.2	7.07137e+06	0.645338	74516.7	1.14055e+07	0.65334	93239.9	1.44645e+07	0.644611	56612.2	9.04494e+06	0.6259	73915.4	1.21028e+07	0.610728	82915.1	1.34508e+07	0.616435	83487.3	1.2538e+07	0.665872	87494.9	1.29765e+07	0.674259	82417.4	1.29922e+07	0.634362
PWY-5273	0.0504466	0.0332455	0	0	2.09e-07	9.59e-07	0.0504466	0.0361063	0.0647869		4403.86	1.2132e+07	0.0362994	5226.01	1.38613e+07	0.0377021	12045.2	1.39587e+07	0.086292	10202.3	1.40014e+07	0.0728662	5894.07	7.07137e+06	0.0833512	7007.91	1.14055e+07	0.0614433	7247.28	1.44645e+07	0.0501039	5053.18	9.04494e+06	0.0558675	5649.88	1.21028e+07	0.0466823	6267.52	1.34508e+07	0.046596	6422.5	1.2538e+07	0.0512241	0	1.29765e+07	0	7636.64	1.29922e+07	0.0587787
PWY-5266	0.0504466	0.0332455	0	0	2.09e-07	9.69e-07	0.0504466	0.0361063	0.0647869		4403.86	1.2132e+07	0.0362994	5226.01	1.38613e+07	0.0377021	12045.2	1.39587e+07	0.086292	10202.3	1.40014e+07	0.0728662	5894.07	7.07137e+06	0.0833512	7007.91	1.14055e+07	0.0614433	7247.28	1.44645e+07	0.0501039	5053.18	9.04494e+06	0.0558675	5649.88	1.21028e+07	0.0466823	6267.52	1.34508e+07	0.046596	6422.5	1.2538e+07	0.0512241	0	1.29765e+07	0	7636.64	1.29922e+07	0.0587787
PWY1G-0	0.0154348	0.00683915	0.00514148	0.00174612	2.24e-07	1e-06	0.0102933	0.00732171	0.0132648		885.335	1.2132e+07	0.0072975	1295.8	1.38613e+07	0.00934835	4755.15	1.39587e+07	0.0340659	3952.18	1.40014e+07	0.028227	668.908	7.07137e+06	0.00945939	1431.65	1.14055e+07	0.0125523	695.501	1.44645e+07	0.00480833	917.148	9.04494e+06	0.0101399	2068.84	1.21028e+07	0.0170938	2381.06	1.34508e+07	0.017702	2184.97	1.2538e+07	0.0174267	1325.6	1.29765e+07	0.0102154	2397.28	1.29922e+07	0.0184517
COA-PWY	0.557088	0.0272508	0.516313	0.0119096	2.23e-07	1.01e-06	0.040775	0.0287689	0.0527811		65305.4	1.2132e+07	0.53829	75640.9	1.38613e+07	0.545698	72187.5	1.39587e+07	0.517152	73574.4	1.40014e+07	0.525478	38937	7.07137e+06	0.550629	63052.9	1.14055e+07	0.552829	78222.6	1.44645e+07	0.54079	47974.4	9.04494e+06	0.5304	64596.9	1.21028e+07	0.533733	72625.2	1.34508e+07	0.539934	73950	1.2538e+07	0.589805	79712.8	1.29765e+07	0.614288	70229	1.29922e+07	0.540548
FASYN-ELONG-PWY	0.921906	0.0508068	0.847281	0.0404255	2.8e-07	1.24e-06	0.0746249	0.0511591	0.0980907		114788	1.2132e+07	0.946156	133976	1.38613e+07	0.966547	116258	1.39587e+07	0.832876	118828	1.40014e+07	0.848688	58882	7.07137e+06	0.832681	99270.7	1.14055e+07	0.870376	150641	1.44645e+07	1.04146	86314.7	9.04494e+06	0.954288	114912	1.21028e+07	0.949463	128214	1.34508e+07	0.953208	113132	1.2538e+07	0.902306	115929	1.29765e+07	0.893377	118477	1.29922e+07	0.91191
PRPP-PWY	0.224364	0.0906663	0.357261	0.0367334	3.21e-07	1.41e-06	-0.132897	-0.172725	-0.0930693		43565.5	1.2132e+07	0.359095	45165.2	1.38613e+07	0.325837	41478	1.39587e+07	0.297149	40459.8	1.40014e+07	0.288969	20383.3	7.07137e+06	0.288251	27940.2	1.14055e+07	0.244971	34747.6	1.44645e+07	0.240227	30411.4	9.04494e+06	0.336226	26259.7	1.21028e+07	0.216971	23363.3	1.34508e+07	0.173695	14401.3	1.2538e+07	0.114861	12386.8	1.29765e+07	0.0954559	24457.1	1.29922e+07	0.188244
UBISYN-PWY	0.446836	0.0237609	0.481416	0.0142404	3.34e-07	1.46e-06	-0.0345792	-0.0452407	-0.0239176		54830.9	1.2132e+07	0.451951	61108.4	1.38613e+07	0.440856	62532	1.39587e+07	0.44798	62530.2	1.40014e+07	0.446599	33322.5	7.07137e+06	0.471231	49937.3	1.14055e+07	0.437836	69974.4	1.44645e+07	0.483766	40883.2	9.04494e+06	0.452001	54329.1	1.21028e+07	0.448895	60785.5	1.34508e+07	0.451911	50477.7	1.2538e+07	0.402597	49261	1.29765e+07	0.379618	59363.6	1.29922e+07	0.456918
PWY-6125	0.612812	0.0204813	0.583054	0.0105821	3.54e-07	1.53e-06	0.0297573	0.0206586	0.0388561		73768.2	1.2132e+07	0.608046	82924.9	1.38613e+07	0.598247	82469.9	1.39587e+07	0.590815	83191.7	1.40014e+07	0.594166	43340.2	7.07137e+06	0.612897	67957.6	1.14055e+07	0.595832	89062.7	1.44645e+07	0.615732	53653.5	9.04494e+06	0.593188	71560.5	1.21028e+07	0.591271	80108.6	1.34508e+07	0.595569	79898.9	1.2538e+07	0.637252	83542.4	1.29765e+07	0.6438	78038.6	1.29922e+07	0.600658
PWY-7376	0.10758	0.0307011	0.151495	0.0214553	4.46e-07	1.89e-06	-0.0439151	-0.0578817	-0.0299485		12186.9	1.2132e+07	0.100452	13366.9	1.38613e+07	0.0964334	19722.6	1.39587e+07	0.141293	17029.1	1.40014e+07	0.121624	4345.46	7.07137e+06	0.0614515	11547.2	1.14055e+07	0.101243	15960.3	1.44645e+07	0.110341	10172.9	9.04494e+06	0.112471	21613.6	1.21028e+07	0.178583	20535.7	1.34508e+07	0.152673	9831.2	1.2538e+07	0.078411	8309.37	1.29765e+07	0.0640342	19976.8	1.29922e+07	0.15376
PWY-5747	0.186842	0.0344909	0.236233	0.0174934	4.54e-07	1.9e-06	-0.0493908	-0.0646971	-0.0340845		23740.9	1.2132e+07	0.195688	25600.1	1.38613e+07	0.184688	26841.2	1.39587e+07	0.192291	27999.8	1.40014e+07	0.199978	19043.3	7.07137e+06	0.269301	22582.2	1.14055e+07	0.197994	29159.1	1.44645e+07	0.201591	16384.1	9.04494e+06	0.181141	16115.4	1.21028e+07	0.133154	21006.6	1.34508e+07	0.156174	17367.8	1.2538e+07	0.138521	16507.4	1.29765e+07	0.12721	21470.6	1.29922e+07	0.165258
PWY-6891	0.0977268	0.0517248	0.171748	0.0325078	4.45e-07	1.9e-06	-0.0740211	-0.0973193	-0.0507229		8737.52	1.2132e+07	0.0720203	15940.3	1.38613e+07	0.114999	22215.8	1.39587e+07	0.159154	21546.6	1.40014e+07	0.153889	4961.67	7.07137e+06	0.0701656	11928.2	1.14055e+07	0.104583	5440.83	1.44645e+07	0.037615	4614.77	9.04494e+06	0.0510205	12083.4	1.21028e+07	0.099839	14694.5	1.34508e+07	0.109246	4113.18	1.2538e+07	0.0328056	6949.66	1.29765e+07	0.0535559	3868.29	1.29922e+07	0.029774
METHGLYUT-PWY	0.00640765	0.00415259	0.0124373	0.00490011	5.33e-07	2.21e-06	-0.00602961	-0.00809582	-0.00396339		372.374	1.2132e+07	0.00306935	526.311	1.38613e+07	0.00379698	1902.73	1.39587e+07	0.0136312	1901.86	1.40014e+07	0.0135833	196.904	7.07137e+06	0.00278453	414.303	1.14055e+07	0.00363249	353.986	1.44645e+07	0.00244727	404.061	9.04494e+06	0.00446726	885.477	1.21028e+07	0.00731627	1227.17	1.34508e+07	0.0091234	610.74	1.2538e+07	0.0048711	581.709	1.29765e+07	0.0044828	898.612	1.29922e+07	0.00691656
P621-PWY	0.0101832	0.005202	0.00276552	0.000742612	5.57e-07	2.27e-06	0.00741771	0.00516873	0.00966668		752.769	1.2132e+07	0.00620481	1168.64	1.38613e+07	0.00843093	875.378	1.39587e+07	0.00627121	1199.78	1.40014e+07	0.00856897	451.62	7.07137e+06	0.0063866	732.895	1.14055e+07	0.00642581	653.1	1.44645e+07	0.00451519	652.741	9.04494e+06	0.00721664	1118.1	1.21028e+07	0.00923832	1488	1.34508e+07	0.0110626	1823.6	1.2538e+07	0.0145445	1374.48	1.29765e+07	0.0105921	1720.44	1.29922e+07	0.0132421
PWY-7200	0.359621	0.0335695	0.40735	0.0101601	5.55e-07	2.28e-06	-0.047729	-0.0623576	-0.0331004		45962.3	1.2132e+07	0.378851	51336.8	1.38613e+07	0.370361	56916.9	1.39587e+07	0.407753	54428.8	1.40014e+07	0.388738	21759.2	7.07137e+06	0.307708	38660.3	1.14055e+07	0.338962	57193	1.44645e+07	0.395402	35184.9	9.04494e+06	0.389001	47886.4	1.21028e+07	0.395663	51505.3	1.34508e+07	0.382917	43045.6	1.2538e+07	0.34332	46761.6	1.29765e+07	0.360357	48407.2	1.29922e+07	0.372587
PWY-6609	0.289404	0.0409057	0.346818	0.0214194	6.33e-07	2.55e-06	-0.0574141	-0.0756007	-0.0392276		38838.7	1.2132e+07	0.320134	47447.9	1.38613e+07	0.342305	42142.8	1.39587e+07	0.301911	41311	1.40014e+07	0.295049	18638	7.07137e+06	0.26357	39678.4	1.14055e+07	0.347889	48350	1.44645e+07	0.334266	30467.8	9.04494e+06	0.336849	40868.1	1.21028e+07	0.337674	43610.6	1.34508e+07	0.324224	34077.9	1.2538e+07	0.271796	39013.8	1.29765e+07	0.300651	34815.6	1.29922e+07	0.267974
PWY-5430	0.0297862	0.0112551	0.0139659	0.00355747	6.63e-07	2.65e-06	0.0158203	0.0109112	0.0207294		2399.01	1.2132e+07	0.0197742	2581.82	1.38613e+07	0.0186261	4484.69	1.39587e+07	0.0321283	3968.67	1.40014e+07	0.0283448	1650.52	7.07137e+06	0.0233408	2485.73	1.14055e+07	0.0217941	4750.06	1.44645e+07	0.0328394	3421.88	9.04494e+06	0.037832	2449.66	1.21028e+07	0.0202404	2896.93	1.34508e+07	0.0215373	3021.75	1.2538e+07	0.0241006	2557.22	1.29765e+07	0.0197066	3425.44	1.29922e+07	0.0263654
PWY-5973	0.899949	0.0759534	0.79345	0.0240953	6.89e-07	2.73e-06	0.106499	0.0733679	0.139631		110412	1.2132e+07	0.910083	139799	1.38613e+07	1.00855	112426	1.39587e+07	0.80542	117366	1.40014e+07	0.838246	59322.6	7.07137e+06	0.838913	109139	1.14055e+07	0.956902	130353	1.44645e+07	0.90119	78996.2	9.04494e+06	0.873374	109224	1.21028e+07	0.902464	125193	1.34508e+07	0.930751	109800	1.2538e+07	0.875735	120207	1.29765e+07	0.926349	110995	1.29922e+07	0.854323
PWY-6608	0.374638	0.0466331	0.439344	0.0264356	7.6e-07	2.98e-06	-0.0647052	-0.0855444	-0.0438661		50137	1.2132e+07	0.413261	59962.3	1.38613e+07	0.432588	56625.4	1.39587e+07	0.405665	54886.3	1.40014e+07	0.392005	23014.6	7.07137e+06	0.325462	47681.2	1.14055e+07	0.418055	64455.5	1.44645e+07	0.445612	40057.5	9.04494e+06	0.442872	54245	1.21028e+07	0.448201	58026.4	1.34508e+07	0.431399	42868.8	1.2538e+07	0.34191	47135.1	1.29765e+07	0.363236	49458.1	1.29922e+07	0.380676
PWY-7187	0.16672	0.0804798	0.27762	0.0318245	8.87e-07	3.45e-06	-0.110899	-0.146222	-0.0755767		33188.5	1.2132e+07	0.273561	33633.7	1.38613e+07	0.242645	32422.3	1.39587e+07	0.232274	31611.9	1.40014e+07	0.225777	17794.1	7.07137e+06	0.251635	19980.3	1.14055e+07	0.175182	22666.8	1.44645e+07	0.156706	21701	9.04494e+06	0.239925	17931.2	1.21028e+07	0.148157	15619	1.34508e+07	0.11612	9606.97	1.2538e+07	0.0766226	8165.74	1.29765e+07	0.0629273	16716.2	1.29922e+07	0.128664
DENOVOPURINE2-PWY	0.206725	0.106675	0.353293	0.0459342	9.2e-07	3.55e-06	-0.146568	-0.193538	-0.0995984		42272.3	1.2132e+07	0.348436	42970.2	1.38613e+07	0.310001	39731.9	1.39587e+07	0.28464	39008.5	1.40014e+07	0.278604	22303	7.07137e+06	0.315398	24811.6	1.14055e+07	0.217541	27904.4	1.44645e+07	0.192916	27393.9	9.04494e+06	0.302865	21722.5	1.21028e+07	0.179483	18748.7	1.34508e+07	0.139387	11400.1	1.2538e+07	0.0909238	9653.5	1.29765e+07	0.0743924	19863.5	1.29922e+07	0.152888
PWY-6956	5.57e-05	0.000117642	0.000466611	0.00066558	9.58e-07	3.67e-06	-0.000410881	-0.000566442	-0.000255319		0	1.2132e+07	0	0	1.38613e+07	0	33.1866	1.39587e+07	0.000237749	25.7799	1.40014e+07	0.000184123	0	7.07137e+06	0	0	1.14055e+07	0	0	1.44645e+07	0	0	9.04494e+06	0	0	1.21028e+07	0	0	1.34508e+07	0	0	1.2538e+07	0	0	1.29765e+07	0	0	1.29922e+07	0
FOLSYN-PWY	0.496911	0.0211602	0.525726	0.0142594	1.04e-06	3.95e-06	-0.0288148	-0.0384061	-0.0192234		58486.1	1.2132e+07	0.48208	65234.4	1.38613e+07	0.470622	72277.5	1.39587e+07	0.517796	70974.8	1.40014e+07	0.506912	36640	7.07137e+06	0.518146	56670.4	1.14055e+07	0.49687	65858.6	1.44645e+07	0.455312	42105.9	9.04494e+06	0.465519	58566.1	1.21028e+07	0.483903	65000.5	1.34508e+07	0.483247	63074.7	1.2538e+07	0.503067	66073.5	1.29765e+07	0.50918	65490.9	1.29922e+07	0.504079
PWY-7616	0.0127051	0.00498381	0.00591503	0.00179059	1.07e-06	4.04e-06	0.00679003	0.0046092	0.00897086		1199.87	1.2132e+07	0.00989008	1654.11	1.38613e+07	0.0119333	2282.64	1.39587e+07	0.0163528	2544.36	1.40014e+07	0.0181722	657.669	7.07137e+06	0.00930045	1288.89	1.14055e+07	0.0113006	960.559	1.44645e+07	0.0066408	1135.05	9.04494e+06	0.012549	1492.06	1.21028e+07	0.0123282	1996.02	1.34508e+07	0.0148395	1468.54	1.2538e+07	0.0117127	675.379	1.29765e+07	0.00520465	2015.29	1.29922e+07	0.0155116
PWY-6317	0.183386	0.0337756	0.228951	0.0243654	1.23e-06	4.6e-06	-0.045565	-0.0609823	-0.0301478		18603	1.2132e+07	0.153338	26588.5	1.38613e+07	0.191819	29189.1	1.39587e+07	0.209111	29938.5	1.40014e+07	0.213824	14109.7	7.07137e+06	0.199532	24817.7	1.14055e+07	0.217594	15984.3	1.44645e+07	0.110507	14546.3	9.04494e+06	0.160823	22161.7	1.21028e+07	0.183111	25035.4	1.34508e+07	0.186126	21268.5	1.2538e+07	0.169632	24754.1	1.29765e+07	0.190761	21016.3	1.29922e+07	0.161761
P122-PWY	0.111785	0.0445222	0.0518324	0.0186603	1.27e-06	4.71e-06	0.0599525	0.0403701	0.0795349		10556.5	1.2132e+07	0.0870135	19798.8	1.38613e+07	0.142835	11671.3	1.39587e+07	0.083613	14346.3	1.40014e+07	0.102463	6487.92	7.07137e+06	0.0917491	15488.2	1.14055e+07	0.135796	10247.2	1.44645e+07	0.0708437	9350.9	9.04494e+06	0.103383	14900.1	1.21028e+07	0.123112	17713.1	1.34508e+07	0.131689	11645.4	1.2538e+07	0.0928803	11690.8	1.29765e+07	0.0900927	11720.1	1.29922e+07	0.0902087
PWY-7431	0.128591	0.0379444	0.0775891	0.0213128	1.28e-06	4.71e-06	0.0510021	0.0340564	0.0679477		12856.9	1.2132e+07	0.105975	15310.4	1.38613e+07	0.110454	16023.1	1.39587e+07	0.114789	16938	1.40014e+07	0.120973	7841.92	7.07137e+06	0.110897	14931.8	1.14055e+07	0.130918	11317.5	1.44645e+07	0.078243	10219.6	9.04494e+06	0.112987	16083.1	1.21028e+07	0.132887	19055.2	1.34508e+07	0.141666	15455.7	1.2538e+07	0.123271	13010.3	1.29765e+07	0.100261	18254.2	1.29922e+07	0.140501
PWY-7354	0.000202494	0.000151255	0	0	1.5e-06	5.44e-06	0.000202494	0.000137251	0.000267737		28.0461	1.2132e+07	0.000231174	59.282	1.38613e+07	0.00042768	33.8241	1.39587e+07	0.000242316	53.6774	1.40014e+07	0.000383371	12.67	7.07137e+06	0.000179173	23.5472	1.14055e+07	0.000206455	26.9445	1.44645e+07	0.00018628	24.321	9.04494e+06	0.000268891	31.8108	1.21028e+07	0.000262837	72.932	1.34508e+07	0.000542215	33.5407	1.2538e+07	0.000267512	0	1.29765e+07	0	33.913	1.29922e+07	0.000261026
PWY-6641	0.0981464	0.0407323	0.151703	0.025858	1.85e-06	6.66e-06	-0.0535567	-0.0719193	-0.0351941		8229.29	1.2132e+07	0.0678311	10006.7	1.38613e+07	0.072192	12379.5	1.39587e+07	0.0886871	11049.8	1.40014e+07	0.0789188	5492.77	7.07137e+06	0.0776762	14326	1.14055e+07	0.125606	12213.2	1.44645e+07	0.0844354	7615.99	9.04494e+06	0.0842016	26127	1.21028e+07	0.215875	23560.1	1.34508e+07	0.175158	11462.6	1.2538e+07	0.0914223	10206.9	1.29765e+07	0.0786568	18266.5	1.29922e+07	0.140596
PWY-6703	0.379571	0.0300068	0.340031	0.0235737	1.89e-06	6.77e-06	0.0395397	0.0257035	0.0533759		46181.7	1.2132e+07	0.380659	54647.4	1.38613e+07	0.394245	49776.7	1.39587e+07	0.356601	53005.2	1.40014e+07	0.37857	27464.9	7.07137e+06	0.388396	43967.4	1.14055e+07	0.385493	45105.9	1.44645e+07	0.311839	29735.8	9.04494e+06	0.328756	48536.1	1.21028e+07	0.401031	53792.7	1.34508e+07	0.399923	43929.2	1.2538e+07	0.350368	47571.1	1.29765e+07	0.366595	54550.8	1.29922e+07	0.419874
PWY-7398	0.000174951	0.000133963	0	0	2.17e-06	7.69e-06	0.000174951	0.000117167	0.000232736		33.7473	1.2132e+07	0.000278167	31.9517	1.38613e+07	0.00023051	26.6653	1.39587e+07	0.00019103	35.7786	1.40014e+07	0.000255535	10.6185	7.07137e+06	0.000150162	46.9251	1.14055e+07	0.000411425	19.8306	1.44645e+07	0.000137098	17.5137	9.04494e+06	0.00019363	33.3658	1.21028e+07	0.000275686	57.3492	1.34508e+07	0.000426364	29.2737	1.2538e+07	0.000233479	0	1.29765e+07	0	27.5127	1.29922e+07	0.000211763
PWY-5676	0.147919	0.0283089	0.184733	0.0188869	2.23e-06	7.84e-06	-0.0368139	-0.0496333	-0.0239945		22885	1.2132e+07	0.188633	24054.2	1.38613e+07	0.173535	19552	1.39587e+07	0.14007	19246.5	1.40014e+07	0.137461	7700.08	7.07137e+06	0.108891	17248.9	1.14055e+07	0.151233	17074.5	1.44645e+07	0.118044	12888.4	9.04494e+06	0.142493	26088.7	1.21028e+07	0.215558	26376.8	1.34508e+07	0.196099	17415.5	1.2538e+07	0.138901	16887	1.29765e+07	0.130136	23769.9	1.29922e+07	0.182956
PWY0-862	0.619716	0.0481326	0.682048	0.0235138	2.33e-06	8.13e-06	-0.0623315	-0.0836484	-0.0410145		79167.9	1.2132e+07	0.652553	87958.9	1.38613e+07	0.634565	79332.8	1.39587e+07	0.568341	82136.4	1.40014e+07	0.586629	46895.2	7.07137e+06	0.66317	67386	1.14055e+07	0.59082	107869	1.44645e+07	0.745746	60551.9	9.04494e+06	0.669456	75352.8	1.21028e+07	0.622604	84556	1.34508e+07	0.628633	72199.7	1.2538e+07	0.575845	69407	1.29765e+07	0.534868	81367.3	1.29922e+07	0.626279
PWY-7371	0.0504851	0.0281031	0.0142023	0.00695177	2.51e-06	8.63e-06	0.0362829	0.0240777	0.0484881		4138.75	1.2132e+07	0.0341142	9932.42	1.38613e+07	0.0716557	3649.08	1.39587e+07	0.026142	5606.7	1.40014e+07	0.0400438	2079.64	7.07137e+06	0.0294094	6645.64	1.14055e+07	0.058267	4341.4	1.44645e+07	0.0300142	3290.06	9.04494e+06	0.0363746	6198.19	1.21028e+07	0.0512127	8294.23	1.34508e+07	0.0616636	4670.5	1.2538e+07	0.0372507	6500.17	1.29765e+07	0.050092	6341.78	1.29922e+07	0.0488123
PWY-5427	2.79e-05	5.9e-05	0.000243183	0.000367674	2.54e-06	8.66e-06	-0.000215239	-0.000300453	-0.000130024		0	1.2132e+07	0	0	1.38613e+07	0	16.6345	1.39587e+07	0.00011917	12.9182	1.40014e+07	9.23e-05	0	7.07137e+06	0	0	1.14055e+07	0	0	1.44645e+07	0	0	9.04494e+06	0	0	1.21028e+07	0	0	1.34508e+07	0	0	1.2538e+07	0	0	1.29765e+07	0	0	1.29922e+07	0
PWY-7315	0.0912207	0.0391715	0.0406552	0.010564	2.51e-06	8.69e-06	0.0505655	0.0335314	0.0675995		7637.58	1.2132e+07	0.0629539	13792	1.38613e+07	0.0995004	11379.8	1.39587e+07	0.0815249	11829.6	1.40014e+07	0.0844888	2778.4	7.07137e+06	0.0392908	8590.72	1.14055e+07	0.0753209	4733.02	1.44645e+07	0.0327216	3866.15	9.04494e+06	0.0427438	18885.8	1.21028e+07	0.156044	17496.8	1.34508e+07	0.13008	11777.5	1.2538e+07	0.0939345	12472.9	1.29765e+07	0.0961195	11383.5	1.29922e+07	0.0876181
PWY-3661	0.211257	0.0267426	0.248755	0.0402787	2.6e-06	8.81e-06	-0.0374982	-0.0518569	-0.0231396		29828.5	1.2132e+07	0.245866	33313.5	1.38613e+07	0.240335	32274.6	1.39587e+07	0.231216	33687	1.40014e+07	0.240597	15362	7.07137e+06	0.217242	25334.4	1.14055e+07	0.222125	24327.1	1.44645e+07	0.168185	21798.7	9.04494e+06	0.241004	28260.3	1.21028e+07	0.233501	31491.2	1.34508e+07	0.234122	28235.7	1.2538e+07	0.2252	29745.7	1.29765e+07	0.229228	29675.4	1.29922e+07	0.22841
PWY-922	0.0210945	0.00624451	0.0299715	0.00997245	2.76e-06	9.26e-06	-0.00887695	-0.0123061	-0.00544784		2747.89	1.2132e+07	0.0226499	2692.49	1.38613e+07	0.0194245	2695.52	1.39587e+07	0.0193107	2555.95	1.40014e+07	0.0182549	1590.81	7.07137e+06	0.0224965	2284.63	1.14055e+07	0.020031	1735.1	1.44645e+07	0.0119956	2246.79	9.04494e+06	0.0248403	3009.72	1.21028e+07	0.0248679	2905.67	1.34508e+07	0.0216023	2233.19	1.2538e+07	0.0178113	1924.12	1.29765e+07	0.0148278	2965.63	1.29922e+07	0.0228263
PWY-5910	0.0293739	0.00845534	0.0412587	0.0130639	2.84e-06	9.47e-06	-0.0118848	-0.0164684	-0.00730125		3830.21	1.2132e+07	0.0315711	3767.96	1.38613e+07	0.0271833	3755.91	1.39587e+07	0.0269073	3571.83	1.40014e+07	0.0255105	2219.18	7.07137e+06	0.0313826	3199.64	1.14055e+07	0.0280535	2439.91	1.44645e+07	0.0168682	3118.28	9.04494e+06	0.0344754	4185.86	1.21028e+07	0.0345858	4056	1.34508e+07	0.0301544	3137.04	1.2538e+07	0.0250202	2712.85	1.29765e+07	0.0209059	4123.08	1.29922e+07	0.0317351
PWY-6163	0.562887	0.0241468	0.532355	0.0127515	3.37e-06	1.12e-05	0.0305318	0.0197908	0.0412728		66518.6	1.2132e+07	0.54829	75109.8	1.38613e+07	0.541867	73564.6	1.39587e+07	0.527017	74970.7	1.40014e+07	0.535451	40850.7	7.07137e+06	0.577692	62452.2	1.14055e+07	0.547563	79779.1	1.44645e+07	0.551551	48873.5	9.04494e+06	0.540341	64625.2	1.21028e+07	0.533967	73068.1	1.34508e+07	0.543226	74307.2	1.2538e+07	0.592654	78388.5	1.29765e+07	0.604082	71578.7	1.29922e+07	0.550937
PWY0-41	0.00265447	0.00177183	0.000416281	0.000438029	3.47e-06	1.14e-05	0.00223819	0.00146869	0.00300769		650.658	1.2132e+07	0.00536314	662.617	1.38613e+07	0.00478034	214.944	1.39587e+07	0.00153986	476.591	1.40014e+07	0.00340388	171.485	7.07137e+06	0.00242506	237.405	1.14055e+07	0.0020815	673.575	1.44645e+07	0.00465674	503.447	9.04494e+06	0.00556606	725.626	1.21028e+07	0.0059955	824.574	1.34508e+07	0.00613031	211.673	1.2538e+07	0.00168825	48.2318	1.29765e+07	0.000371687	353.353	1.29922e+07	0.00271974
PWY-5088	0.0013418	0.00103744	3.78e-05	0.000163912	3.77e-06	1.23e-05	0.00130398	0.000855235	0.00175273		101.936	1.2132e+07	0.000840226	145.108	1.38613e+07	0.00104686	241.329	1.39587e+07	0.00172889	189.197	1.40014e+07	0.00135127	167.447	7.07137e+06	0.00236796	184.216	1.14055e+07	0.00161515	135.176	1.44645e+07	0.000934536	212.069	9.04494e+06	0.00234461	334.477	1.21028e+07	0.00276362	297.278	1.34508e+07	0.00221012	211.74	1.2538e+07	0.00168878	0	1.29765e+07	0	370.726	1.29922e+07	0.00285345
COLANSYN-PWY	0.38861	0.0488466	0.327801	0.014857	4.27e-06	1.35e-05	0.0608096	0.0395216	0.0820977		37952.7	1.2132e+07	0.312831	48170.9	1.38613e+07	0.34752	46599.1	1.39587e+07	0.333836	50155.9	1.40014e+07	0.35822	28660.7	7.07137e+06	0.405306	46572.2	1.14055e+07	0.408332	47128.3	1.44645e+07	0.32582	31225	9.04494e+06	0.34522	48677.5	1.21028e+07	0.402199	53294.6	1.34508e+07	0.39622	62355.5	1.2538e+07	0.497331	66036.2	1.29765e+07	0.508892	55695.4	1.29922e+07	0.428684
PWY-5686	0.638153	0.020605	0.612463	0.0120708	4.23e-06	1.35e-05	0.0256903	0.0164607	0.0349198		76633.1	1.2132e+07	0.63166	86088.4	1.38613e+07	0.62107	84453.1	1.39587e+07	0.605023	85498.5	1.40014e+07	0.610642	45861.3	7.07137e+06	0.64855	70887.2	1.14055e+07	0.621518	92202.6	1.44645e+07	0.63744	56477.8	9.04494e+06	0.624413	74087.6	1.21028e+07	0.61215	83094.1	1.34508e+07	0.617765	81778.1	1.2538e+07	0.65224	86530.4	1.29765e+07	0.666826	81376.4	1.29922e+07	0.626349
PWY-7237	0.117239	0.0345852	0.160874	0.0299562	4.16e-06	1.35e-05	-0.0436344	-0.0598015	-0.0274673		15096.2	1.2132e+07	0.124433	16261.7	1.38613e+07	0.117317	12852.3	1.39587e+07	0.0920738	13313	1.40014e+07	0.0950829	9818.46	7.07137e+06	0.138848	12705.4	1.14055e+07	0.111397	32784.7	1.44645e+07	0.226656	16212.4	9.04494e+06	0.179243	13627.5	1.21028e+07	0.112598	14816.3	1.34508e+07	0.110152	12917.5	1.2538e+07	0.103027	9659.79	1.29765e+07	0.0744409	11997.6	1.29922e+07	0.0923451
PWY-7663	1.034	0.0411486	0.982618	0.0262838	4.2e-06	1.35e-05	0.0513808	0.0328205	0.069941		128423	1.2132e+07	1.05855	149802	1.38613e+07	1.08072	134316	1.39587e+07	0.962243	137182	1.40014e+07	0.979775	68963.2	7.07137e+06	0.975246	114624	1.14055e+07	1.00499	159165	1.44645e+07	1.10039	93666.6	9.04494e+06	1.03557	125848	1.21028e+07	1.03983	141383	1.34508e+07	1.05111	129703	1.2538e+07	1.03448	138164	1.29765e+07	1.06473	131088	1.29922e+07	1.00897
P124-PWY	0.134279	0.058312	0.061873	0.0269329	4.42e-06	1.39e-05	0.0724057	0.0466519	0.0981595		12005.5	1.2132e+07	0.0989572	24968.2	1.38613e+07	0.180129	12928	1.39587e+07	0.0926165	16704.2	1.40014e+07	0.119304	7308.37	7.07137e+06	0.103352	17513.9	1.14055e+07	0.153557	11805.2	1.44645e+07	0.0816148	10656.1	9.04494e+06	0.117813	16317	1.21028e+07	0.134819	19786.4	1.34508e+07	0.147102	13076.1	1.2538e+07	0.104292	13260.4	1.29765e+07	0.102188	14951.9	1.29922e+07	0.115084
PWY-6282	0.631148	0.0509182	0.694089	0.0241995	4.73e-06	1.48e-05	-0.0629414	-0.0854606	-0.0404222		80879.8	1.2132e+07	0.666664	89237.1	1.38613e+07	0.643786	81341.3	1.39587e+07	0.58273	83956.9	1.40014e+07	0.599631	47889.6	7.07137e+06	0.677232	68544	1.14055e+07	0.600974	110195	1.44645e+07	0.761827	62020.9	9.04494e+06	0.685698	76752.7	1.21028e+07	0.634171	86073.6	1.34508e+07	0.639916	73689	1.2538e+07	0.587723	70470.5	1.29765e+07	0.543064	83133.7	1.29922e+07	0.639875
PWY-7046	0.0046038	0.00239837	0.00164636	0.00124461	4.94e-06	1.53e-05	0.00295745	0.00189171	0.00402319		339.13	1.2132e+07	0.00279533	427.585	1.38613e+07	0.00308474	567.285	1.39587e+07	0.00406404	476.291	1.40014e+07	0.00340174	272.687	7.07137e+06	0.00385621	1151.89	1.14055e+07	0.0100994	296.198	1.44645e+07	0.00204776	283.826	9.04494e+06	0.00313795	1201.73	1.21028e+07	0.0099293	1271.33	1.34508e+07	0.00945175	697.39	1.2538e+07	0.00556219	648.97	1.29765e+07	0.00500114	255.065	1.29922e+07	0.00196322
P164-PWY	0.139159	0.0448059	0.0832244	0.0392813	5e-06	1.54e-05	0.0559346	0.0349506	0.0769186		20571.7	1.2132e+07	0.169565	22062.6	1.38613e+07	0.159167	13657.9	1.39587e+07	0.0978455	16914.4	1.40014e+07	0.120805	6264.9	7.07137e+06	0.0885953	11829.1	1.14055e+07	0.103714	17710	1.44645e+07	0.122437	14541.9	9.04494e+06	0.160774	25149.2	1.21028e+07	0.207796	24658.6	1.34508e+07	0.183325	18969.3	1.2538e+07	0.151294	21532.7	1.29765e+07	0.165937	13365.6	1.29922e+07	0.102874
PWY-5022	0.167704	0.0229272	0.196509	0.0235032	5.52e-06	1.69e-05	-0.0288051	-0.0398486	-0.0177616		20222	1.2132e+07	0.166683	23859	1.38613e+07	0.172127	31799.3	1.39587e+07	0.227811	30153.1	1.40014e+07	0.215358	12532.8	7.07137e+06	0.177233	20236.2	1.14055e+07	0.177425	20365.2	1.44645e+07	0.140794	13304.9	9.04494e+06	0.147097	21276	1.21028e+07	0.175794	23657.5	1.34508e+07	0.175883	21888	1.2538e+07	0.174573	22510.1	1.29765e+07	0.173469	17857.5	1.29922e+07	0.137448
PWY-5989	0.631655	0.0543845	0.69795	0.0253683	5.82e-06	1.77e-05	-0.0662956	-0.090326	-0.0422652		82744.5	1.2132e+07	0.682034	90069.1	1.38613e+07	0.649788	82828.4	1.39587e+07	0.593383	85015.6	1.40014e+07	0.607193	47770.5	7.07137e+06	0.675548	68252.1	1.14055e+07	0.598414	111556	1.44645e+07	0.77124	62649.1	9.04494e+06	0.692643	76962.8	1.21028e+07	0.635907	86160.4	1.34508e+07	0.640561	73132.8	1.2538e+07	0.583287	69548.4	1.29765e+07	0.535958	83430.5	1.29922e+07	0.642159
PWY-1361	0.00171489	0.0013292	0.000106758	0.000163071	6.51e-06	1.96e-05	0.00160813	0.00103382	0.00218244		671.666	1.2132e+07	0.0055363	605.36	1.38613e+07	0.00436727	188.105	1.39587e+07	0.00134759	456.455	1.40014e+07	0.00326006	165.17	7.07137e+06	0.00233576	117.675	1.14055e+07	0.00103174	201.968	1.44645e+07	0.0013963	336.632	9.04494e+06	0.00372177	91.771	1.21028e+07	0.00075826	328.085	1.34508e+07	0.00243915	179.086	1.2538e+07	0.00142834	57.0411	1.29765e+07	0.000439574	192.169	1.29922e+07	0.00147911
P241-PWY	0.000172956	0.000122087	2.61e-05	6.01e-05	7.09e-06	2.12e-05	0.000146873	9.28e-05	0.000200964		20.429	1.2132e+07	0.000168389	62.2098	1.38613e+07	0.000448802	21.4374	1.39587e+07	0.000153578	32.8418	1.40014e+07	0.00023456	5.4401	7.07137e+06	7.69e-05	14.3139	1.14055e+07	0.0001255	21.4369	1.44645e+07	0.000148203	22.1165	9.04494e+06	0.000244518	40.4764	1.21028e+07	0.000334437	9.1934	1.34508e+07	6.83e-05	23.434	1.2538e+07	0.000186903	14.7213	1.29765e+07	0.000113446	25.3716	1.29922e+07	0.000195284
PWY-4722	0.00313479	0.002013	0.000719295	0.000813836	7.28e-06	2.17e-05	0.0024155	0.0015313	0.00329969		170.79	1.2132e+07	0.00140776	227.63	1.38613e+07	0.0016422	335.07	1.39587e+07	0.00240044	229.574	1.40014e+07	0.00163964	360.454	7.07137e+06	0.00509737	1310.58	1.14055e+07	0.0114908	179.83	1.44645e+07	0.00124325	263.843	9.04494e+06	0.00291702	414.48	1.21028e+07	0.00342465	362.225	1.34508e+07	0.00269297	391.573	1.2538e+07	0.00312308	358.599	1.29765e+07	0.00276346	472.389	1.29922e+07	0.00363595
PWY0-1415	0.128759	0.0486674	0.0702942	0.0276196	7.37e-06	2.18e-05	0.0584644	0.0367145	0.0802143		12820.9	1.2132e+07	0.105678	23195	1.38613e+07	0.167336	17335.1	1.39587e+07	0.124188	18301.8	1.40014e+07	0.130714	8575.08	7.07137e+06	0.121265	19984.5	1.14055e+07	0.175219	7852.17	1.44645e+07	0.0542857	7515.19	9.04494e+06	0.0830872	15277.4	1.21028e+07	0.12623	19653.2	1.34508e+07	0.146112	15856.7	1.2538e+07	0.126468	14805	1.29765e+07	0.114092	10875.6	1.29922e+07	0.0837085
PWY-6123	0.537681	0.0185864	0.515425	0.0107437	7.76e-06	2.28e-05	0.0222563	0.0139391	0.0305736		63896.4	1.2132e+07	0.526675	72264.7	1.38613e+07	0.521342	71570.7	1.39587e+07	0.512733	72436.1	1.40014e+07	0.517348	38315.4	7.07137e+06	0.541838	59505.7	1.14055e+07	0.521729	77350.6	1.44645e+07	0.534761	47442.5	9.04494e+06	0.52452	62667.9	1.21028e+07	0.517795	70140.7	1.34508e+07	0.521463	70113	1.2538e+07	0.559202	74167.2	1.29765e+07	0.571552	68409.7	1.29922e+07	0.526545
PWY0-321	0.0157175	0.0082814	0.00593318	0.00293315	9.06e-06	2.64e-05	0.00978435	0.00616201	0.0134067		2501.15	1.2132e+07	0.0206161	2863.66	1.38613e+07	0.0206594	2489.17	1.39587e+07	0.0178324	2596.54	1.40014e+07	0.0185448	1105.41	7.07137e+06	0.0156322	1836.74	1.14055e+07	0.016104	5299.48	1.44645e+07	0.0366378	2979.53	9.04494e+06	0.0329414	1965.6	1.21028e+07	0.0162408	2650.03	1.34508e+07	0.0197017	1799.07	1.2538e+07	0.0143489	546.838	1.29765e+07	0.00421408	2271.82	1.29922e+07	0.017486
PWY-6713	0.000696424	0.000574695	2.16e-05	3.44e-05	9.88e-06	2.84e-05	0.000674829	0.000426838	0.00092282		96.7561	1.2132e+07	0.000797526	324.98	1.38613e+07	0.00234452	94.203	1.39587e+07	0.000674871	121.079	1.40014e+07	0.000864763	80.169	7.07137e+06	0.00113371	0	1.14055e+07	0	128.559	1.44645e+07	0.000888791	151.279	9.04494e+06	0.00167252	81.4493	1.21028e+07	0.000672977	147.607	1.34508e+07	0.00109739	99.6079	1.2538e+07	0.000794446	0.7493	1.29765e+07	5.77e-06	106.432	1.29922e+07	0.000819198
PWY-5181	0.0137996	0.00751041	0.00497936	0.00230822	9.84e-06	2.85e-05	0.00882023	0.00554638	0.0120941		2057.79	1.2132e+07	0.0169617	2392.68	1.38613e+07	0.0172616	2183.39	1.39587e+07	0.0156418	2285.54	1.40014e+07	0.0163236	943.903	7.07137e+06	0.0133482	1564.78	1.14055e+07	0.0137195	4823.83	1.44645e+07	0.0333494	2674.12	9.04494e+06	0.0295648	1665.3	1.21028e+07	0.0137596	2247.11	1.34508e+07	0.0167062	1562.97	1.2538e+07	0.0124658	476.318	1.29765e+07	0.00367063	1962.38	1.29922e+07	0.0151043
ARO-PWY	0.585827	0.0260325	0.555298	0.0105679	1.01e-05	2.89e-05	0.0305289	0.0190926	0.0419652		68787.1	1.2132e+07	0.566988	78459.1	1.38613e+07	0.56603	76701	1.39587e+07	0.549487	78052.5	1.40014e+07	0.557461	42652.5	7.07137e+06	0.603171	66575.1	1.14055e+07	0.583711	81657.9	1.44645e+07	0.56454	50003.9	9.04494e+06	0.552838	67023	1.21028e+07	0.553779	75875.2	1.34508e+07	0.564096	77954	1.2538e+07	0.62174	82318.9	1.29765e+07	0.634371	74137.6	1.29922e+07	0.570632
PWY-6147	0.547175	0.0265729	0.5783	0.00999295	1.03e-05	2.91e-05	-0.0311253	-0.042769	-0.0194816		66560.4	1.2132e+07	0.548634	71866	1.38613e+07	0.518465	75556	1.39587e+07	0.541284	75325.3	1.40014e+07	0.537983	41858.7	7.07137e+06	0.591947	63246.7	1.14055e+07	0.554528	81312.8	1.44645e+07	0.562154	48608.9	9.04494e+06	0.537416	63109.4	1.21028e+07	0.521443	70374.9	1.34508e+07	0.523204	71689.1	1.2538e+07	0.571773	74330.2	1.29765e+07	0.572808	70810	1.29922e+07	0.54502
PWY-7664	0.667025	0.0489456	0.723772	0.023231	1.2e-05	3.39e-05	-0.0567475	-0.0783928	-0.0351022		85138.8	1.2132e+07	0.701769	94763	1.38613e+07	0.683652	85705.3	1.39587e+07	0.613993	88525	1.40014e+07	0.632257	50002.4	7.07137e+06	0.707111	72639.8	1.14055e+07	0.636884	115002	1.44645e+07	0.795066	64886.4	9.04494e+06	0.717379	81116.7	1.21028e+07	0.670229	91035.5	1.34508e+07	0.676805	78247	1.2538e+07	0.624077	75616.4	1.29765e+07	0.58272	87407.2	1.29922e+07	0.672767
MET-SAM-PWY	0.365961	0.0430337	0.415656	0.0199015	1.27e-05	3.51e-05	-0.0496957	-0.0687029	-0.0306886		44837.2	1.2132e+07	0.369577	54680.7	1.38613e+07	0.394484	58149.5	1.39587e+07	0.416584	57754.3	1.40014e+07	0.412489	20955	7.07137e+06	0.296336	45811.7	1.14055e+07	0.401663	58766.9	1.44645e+07	0.406283	35231.8	9.04494e+06	0.38952	42864.9	1.21028e+07	0.354172	50141.1	1.34508e+07	0.372775	44085.5	1.2538e+07	0.351614	43898.5	1.29765e+07	0.338293	46596	1.29922e+07	0.358646
PWY-5918	0.442849	0.0161576	0.461765	0.0129076	1.25e-05	3.51e-05	-0.0189161	-0.0263827	-0.0114496		56208.7	1.2132e+07	0.463308	63240.5	1.38613e+07	0.456238	60299.9	1.39587e+07	0.431989	61849.6	1.40014e+07	0.441738	33892.3	7.07137e+06	0.479289	52819.9	1.14055e+07	0.46311	60782.4	1.44645e+07	0.420217	38700.3	9.04494e+06	0.427867	52371.2	1.21028e+07	0.432718	59226.9	1.34508e+07	0.440324	56604.4	1.2538e+07	0.451461	60101.5	1.29765e+07	0.463158	55296.6	1.29922e+07	0.425615
PWY-7229	0.691082	0.0247631	0.662507	0.00959642	1.27e-05	3.52e-05	0.0285752	0.017714	0.0394364		82336.2	1.2132e+07	0.678668	93132.1	1.38613e+07	0.671886	90849.1	1.39587e+07	0.650844	91940.9	1.40014e+07	0.656654	48996.4	7.07137e+06	0.692885	78181.1	1.14055e+07	0.685469	102489	1.44645e+07	0.708558	61646.3	9.04494e+06	0.681556	80857.5	1.21028e+07	0.668087	90117.3	1.34508e+07	0.669979	91333.4	1.2538e+07	0.728451	97067.4	1.29765e+07	0.748027	88283.8	1.29922e+07	0.679515
GLYCOLYSIS	0.473676	0.0195133	0.496071	0.0133908	1.53e-05	4.1e-05	-0.0223955	-0.0312561	-0.0135348		56674.2	1.2132e+07	0.467145	64021	1.38613e+07	0.461869	63651.9	1.39587e+07	0.456003	64236.9	1.40014e+07	0.458789	34561.1	7.07137e+06	0.488747	55442.4	1.14055e+07	0.486103	67114.2	1.44645e+07	0.463992	42088.6	9.04494e+06	0.465327	52310	1.21028e+07	0.432213	58536.1	1.34508e+07	0.435188	59040.1	1.2538e+07	0.470888	57837	1.29765e+07	0.445707	62935.1	1.29922e+07	0.484407
PWY0-1319	0.700333	0.0182953	0.679283	0.0132806	1.52e-05	4.1e-05	0.0210501	0.0126932	0.0294069		85285.7	1.2132e+07	0.70298	96655.6	1.38613e+07	0.697305	94382.5	1.39587e+07	0.676157	93637.2	1.40014e+07	0.668769	49108.6	7.07137e+06	0.694471	79227.3	1.14055e+07	0.694641	104227	1.44645e+07	0.720573	63023.4	9.04494e+06	0.69678	82426.7	1.21028e+07	0.681053	91865.1	1.34508e+07	0.682973	88762	1.2538e+07	0.707942	93715.3	1.29765e+07	0.722194	90245.1	1.29922e+07	0.69461
PWY-7222	0.650539	0.026942	0.619806	0.0122319	1.5e-05	4.11e-05	0.0307326	0.0188429	0.0426223		77493.6	1.2132e+07	0.638752	87379.2	1.38613e+07	0.630382	86538.9	1.39587e+07	0.619966	87867.8	1.40014e+07	0.627564	46270.9	7.07137e+06	0.654342	72711.6	1.14055e+07	0.637514	94176.9	1.44645e+07	0.651089	56244.6	9.04494e+06	0.621835	75210	1.21028e+07	0.621424	84324.1	1.34508e+07	0.626909	85736.1	1.2538e+07	0.683808	90395.7	1.29765e+07	0.696613	82733.4	1.29922e+07	0.636794
PWY-5667	0.700333	0.0182953	0.679283	0.0132806	1.52e-05	4.12e-05	0.0210501	0.0126932	0.0294069		85285.7	1.2132e+07	0.70298	96655.6	1.38613e+07	0.697305	94382.5	1.39587e+07	0.676157	93637.2	1.40014e+07	0.668769	49108.6	7.07137e+06	0.694471	79227.3	1.14055e+07	0.694641	104227	1.44645e+07	0.720573	63023.4	9.04494e+06	0.69678	82426.7	1.21028e+07	0.681053	91865.1	1.34508e+07	0.682973	88762	1.2538e+07	0.707942	93715.3	1.29765e+07	0.722194	90245.1	1.29922e+07	0.69461
PWY-7220	0.650539	0.026942	0.619806	0.0122319	1.5e-05	4.13e-05	0.0307326	0.0188429	0.0426223		77493.6	1.2132e+07	0.638752	87379.2	1.38613e+07	0.630382	86538.9	1.39587e+07	0.619966	87867.8	1.40014e+07	0.627564	46270.9	7.07137e+06	0.654342	72711.6	1.14055e+07	0.637514	94176.9	1.44645e+07	0.651089	56244.6	9.04494e+06	0.621835	75210	1.21028e+07	0.621424	84324.1	1.34508e+07	0.626909	85736.1	1.2538e+07	0.683808	90395.7	1.29765e+07	0.696613	82733.4	1.29922e+07	0.636794
PWY0-162	0.636661	0.0204368	0.61342	0.0120083	1.64e-05	4.38e-05	0.0232414	0.0140852	0.0323977		76513.6	1.2132e+07	0.630675	86067.1	1.38613e+07	0.620916	84675.8	1.39587e+07	0.606618	85661.1	1.40014e+07	0.611803	45301.2	7.07137e+06	0.640628	70891.4	1.14055e+07	0.621555	92163.6	1.44645e+07	0.63717	56057.7	9.04494e+06	0.619769	74175.4	1.21028e+07	0.612876	83072.4	1.34508e+07	0.617603	82246	1.2538e+07	0.655971	87174.9	1.29765e+07	0.671793	81261.7	1.29922e+07	0.625466
KETOGLUCONMET-PWY	0.00961134	0.00527834	0.00363725	0.00233683	1.67e-05	4.43e-05	0.00597409	0.0036473	0.00830088		1474.54	1.2132e+07	0.0121541	2218.33	1.38613e+07	0.0160038	1912.82	1.39587e+07	0.0137035	2266.55	1.40014e+07	0.016188	952.024	7.07137e+06	0.0134631	1408.15	1.14055e+07	0.0123463	1317.44	1.44645e+07	0.00910808	1625.35	9.04494e+06	0.0179698	1317.23	1.21028e+07	0.0108837	2001.01	1.34508e+07	0.0148766	1155.38	1.2538e+07	0.00921497	167.896	1.29765e+07	0.00129385	1537.23	1.29922e+07	0.0118319
PWY-6126	0.662609	0.0238884	0.635624	0.0098008	1.7e-05	4.49e-05	0.0269848	0.0164863	0.0374833		79021.8	1.2132e+07	0.651349	89342.7	1.38613e+07	0.644548	87411.7	1.39587e+07	0.626218	88473.4	1.40014e+07	0.631889	46898.1	7.07137e+06	0.663211	74784.1	1.14055e+07	0.655685	97860.9	1.44645e+07	0.676559	58757.5	9.04494e+06	0.649617	77496.4	1.21028e+07	0.640315	86420.1	1.34508e+07	0.642492	87473.8	1.2538e+07	0.697668	92905.4	1.29765e+07	0.715953	84651.2	1.29922e+07	0.651555
PWY-5180	0.0873358	0.0292112	0.0544267	0.0132671	1.79e-05	4.65e-05	0.0329091	0.0200178	0.0458005		6242.95	1.2132e+07	0.0514585	7628.97	1.38613e+07	0.0550379	13800.6	1.39587e+07	0.0988674	12550.9	1.40014e+07	0.08964	5894.07	7.07137e+06	0.0833512	8486.09	1.14055e+07	0.0744036	10485.8	1.44645e+07	0.0724931	6406.15	9.04494e+06	0.0708257	9078.71	1.21028e+07	0.0750131	8720.34	1.34508e+07	0.0648316	7764.25	1.2538e+07	0.0619255	6570.3	1.29765e+07	0.0506324	11745.6	1.29922e+07	0.0904054
PWY-5182	0.0873358	0.0292112	0.0544267	0.0132671	1.79e-05	4.68e-05	0.0329091	0.0200178	0.0458005		6242.95	1.2132e+07	0.0514585	7628.97	1.38613e+07	0.0550379	13800.6	1.39587e+07	0.0988674	12550.9	1.40014e+07	0.08964	5894.07	7.07137e+06	0.0833512	8486.09	1.14055e+07	0.0744036	10485.8	1.44645e+07	0.0724931	6406.15	9.04494e+06	0.0708257	9078.71	1.21028e+07	0.0750131	8720.34	1.34508e+07	0.0648316	7764.25	1.2538e+07	0.0619255	6570.3	1.29765e+07	0.0506324	11745.6	1.29922e+07	0.0904054
COMPLETE-ARO-PWY	0.623516	0.0281739	0.591951	0.0112499	1.9e-05	4.92e-05	0.0315656	0.0191958	0.0439353		73121.8	1.2132e+07	0.602717	83559.7	1.38613e+07	0.602828	81609.2	1.39587e+07	0.584649	83121.3	1.40014e+07	0.593663	45399.7	7.07137e+06	0.642021	70733.4	1.14055e+07	0.62017	86974.4	1.44645e+07	0.601295	53129.7	9.04494e+06	0.587397	71198.4	1.21028e+07	0.588278	80687.8	1.34508e+07	0.599876	82731.8	1.2538e+07	0.659846	87319.3	1.29765e+07	0.672905	78689.5	1.29922e+07	0.605668
PWY-6185	0.00815774	0.00480975	0.00281704	0.00119076	2.1e-05	5.41e-05	0.0053407	0.0032518	0.0074296		1147.46	1.2132e+07	0.00945812	1339.35	1.38613e+07	0.00966248	1295.85	1.39587e+07	0.00928348	1364.25	1.40014e+07	0.00974366	646.431	7.07137e+06	0.00914153	1015.97	1.14055e+07	0.00890769	3207.86	1.44645e+07	0.0221775	1731.16	9.04494e+06	0.0191395	898.938	1.21028e+07	0.0074275	1237.76	1.34508e+07	0.00920217	903.428	1.2538e+07	0.00720549	281.202	1.29765e+07	0.00216702	1092.56	1.29922e+07	0.00840933
PWY-6387	0.539514	0.0192884	0.517994	0.0111755	2.14e-05	5.48e-05	0.0215199	0.012887	0.0301527		64085.2	1.2132e+07	0.528231	71548.5	1.38613e+07	0.516175	73634.9	1.39587e+07	0.527521	73876.6	1.40014e+07	0.527637	38356.7	7.07137e+06	0.542423	57526	1.14055e+07	0.504371	77388.6	1.44645e+07	0.535024	47784.5	9.04494e+06	0.528301	63211.2	1.21028e+07	0.522284	70400.1	1.34508e+07	0.523391	66428.5	1.2538e+07	0.529816	69180.5	1.29765e+07	0.533123	71289.8	1.29922e+07	0.548713
CALVIN-PWY	0.573247	0.0214327	0.549466	0.00999307	2.21e-05	5.58e-05	0.0237807	0.0143106	0.0332508		66215.2	1.2132e+07	0.545788	76281.6	1.38613e+07	0.550321	79274	1.39587e+07	0.567919	79820.9	1.40014e+07	0.570091	40160.3	7.07137e+06	0.567929	63248.4	1.14055e+07	0.554543	82870.4	1.44645e+07	0.572922	51187	9.04494e+06	0.565919	66385	1.21028e+07	0.548508	74326.5	1.34508e+07	0.552582	72743.4	1.2538e+07	0.580182	76245	1.29765e+07	0.587564	71654.3	1.29922e+07	0.551518
METHYLGALLATE-DEGRADATION-PWY	0.0232971	0.007566	0.032021	0.00785053	2.19e-05	5.58e-05	-0.00872391	-0.0123774	-0.00507039		1697.24	1.2132e+07	0.0139897	2478.92	1.38613e+07	0.0178837	2682.79	1.39587e+07	0.0192195	2926.88	1.40014e+07	0.0209042	1743.75	7.07137e+06	0.0246593	2513.06	1.14055e+07	0.0220338	1762.22	1.44645e+07	0.0121831	2281.37	9.04494e+06	0.0252226	3818.57	1.21028e+07	0.031551	4454.48	1.34508e+07	0.033117	5779.28	1.2538e+07	0.046094	4575.38	1.29765e+07	0.035259	3401.06	1.29922e+07	0.0261778
PWY-7219	0.677866	0.0243033	0.650938	0.0104599	2.23e-05	5.6e-05	0.026928	0.0162273	0.0376286		80578.9	1.2132e+07	0.664184	91405.4	1.38613e+07	0.659429	88386.5	1.39587e+07	0.633202	89333.2	1.40014e+07	0.638029	48133.2	7.07137e+06	0.680678	79235.8	1.14055e+07	0.694716	101146	1.44645e+07	0.699271	61112.2	9.04494e+06	0.67565	79857	1.21028e+07	0.659821	88659.1	1.34508e+07	0.659138	89859	1.2538e+07	0.716691	95474.6	1.29765e+07	0.735753	86553.5	1.29922e+07	0.666196
PEPTIDOGLYCANSYN-PWY	0.538143	0.0184432	0.517677	0.0109095	2.32e-05	5.8e-05	0.0204665	0.0121993	0.0287337		63947	1.2132e+07	0.527093	71310.8	1.38613e+07	0.51446	73145	1.39587e+07	0.524012	73493	1.40014e+07	0.524897	38333.5	7.07137e+06	0.542094	57864.2	1.14055e+07	0.507336	77276.8	1.44645e+07	0.534251	47658.8	9.04494e+06	0.526911	63043.7	1.21028e+07	0.5209	70237.6	1.34508e+07	0.522183	66823.8	1.2538e+07	0.532969	69687.6	1.29765e+07	0.537031	70652.3	1.29922e+07	0.543806
P4-PWY	0.458489	0.0222195	0.483032	0.0114503	2.39e-05	5.93e-05	-0.0245426	-0.034412	-0.0146731		55599.9	1.2132e+07	0.45829	64882.2	1.38613e+07	0.468082	68387.8	1.39587e+07	0.489931	68138.4	1.40014e+07	0.486653	29164.5	7.07137e+06	0.41243	53291.6	1.14055e+07	0.467245	69881.2	1.44645e+07	0.483122	42435.1	9.04494e+06	0.469158	53685.7	1.21028e+07	0.44358	61781.7	1.34508e+07	0.459318	57753.7	1.2538e+07	0.460628	57769.8	1.29765e+07	0.44519	59362.4	1.29922e+07	0.456909
PWY-7196	0.322505	0.0416809	0.368469	0.0266964	2.61e-05	6.44e-05	-0.0459639	-0.0647687	-0.0271592		48531.4	1.2132e+07	0.400028	51371.6	1.38613e+07	0.370612	52767	1.39587e+07	0.378023	52374.9	1.40014e+07	0.374068	24114.1	7.07137e+06	0.341011	36467.4	1.14055e+07	0.319735	35707.2	1.44645e+07	0.246861	29283.7	9.04494e+06	0.323758	41988.3	1.21028e+07	0.346929	44613.6	1.34508e+07	0.331681	39373	1.2538e+07	0.314029	47337.2	1.29765e+07	0.364793	43783.9	1.29922e+07	0.337002
PWY-6944	0.0303426	0.0170354	0.0118774	0.00291928	2.87e-05	7.05e-05	0.0184652	0.0110929	0.0258375		1862.92	1.2132e+07	0.0153554	2249.82	1.38613e+07	0.0162309	5841.03	1.39587e+07	0.0418452	4645.91	1.40014e+07	0.0331817	1038.82	7.07137e+06	0.0146904	1977.27	1.14055e+07	0.0173362	1875.49	1.44645e+07	0.0129662	1510.35	9.04494e+06	0.0166983	2556.06	1.21028e+07	0.0211195	2723.1	1.34508e+07	0.020245	2926.44	1.2538e+07	0.0233405	2430.12	1.29765e+07	0.0187271	3194.37	1.29922e+07	0.0245869
HSERMETANA-PWY	0.492761	0.0342613	0.455657	0.0142411	3.01e-05	7.35e-05	0.0371044	0.0220399	0.0521689		62461.3	1.2132e+07	0.514846	65035	1.38613e+07	0.469184	61842.3	1.39587e+07	0.443039	62610.5	1.40014e+07	0.447172	37202.7	7.07137e+06	0.526103	56484	1.14055e+07	0.495235	74809.3	1.44645e+07	0.517192	43357.6	9.04494e+06	0.479358	61466	1.21028e+07	0.507864	67918.7	1.34508e+07	0.504943	68872.4	1.2538e+07	0.549308	70442.3	1.29765e+07	0.542847	64285.9	1.29922e+07	0.494804
POLYAMINSYN3-PWY	0.147896	0.0306179	0.114722	0.0158367	3.1e-05	7.53e-05	0.0331736	0.0195709	0.0467764		17795.1	1.2132e+07	0.146679	23657.2	1.38613e+07	0.170671	15280.4	1.39587e+07	0.109469	17521.4	1.40014e+07	0.12514	10492.3	7.07137e+06	0.148377	16357.6	1.14055e+07	0.143418	13920.3	1.44645e+07	0.0962374	10794	9.04494e+06	0.119338	14074.9	1.21028e+07	0.116294	18021.8	1.34508e+07	0.133983	14302.4	1.2538e+07	0.114072	14474.2	1.29765e+07	0.111542	20655.7	1.29922e+07	0.158985
PWY0-166	0.480315	0.0193504	0.45924	0.0135989	3.24e-05	7.84e-05	0.0210752	0.0122672	0.0298832		57136.3	1.2132e+07	0.470955	62842.8	1.38613e+07	0.453369	66902.7	1.39587e+07	0.479291	66453.5	1.40014e+07	0.47462	34384.8	7.07137e+06	0.486255	52154.8	1.14055e+07	0.457278	66401.4	1.44645e+07	0.459064	41621	9.04494e+06	0.460158	56110.1	1.21028e+07	0.463611	62099.9	1.34508e+07	0.461683	61649	1.2538e+07	0.491695	64585.8	1.29765e+07	0.497715	63564.8	1.29922e+07	0.489254
HISDEG-PWY	0.194708	0.0294088	0.227705	0.0305045	3.28e-05	7.9e-05	-0.0329973	-0.0471974	-0.0187972		25458.5	1.2132e+07	0.209845	27956.1	1.38613e+07	0.201684	29927	1.39587e+07	0.214398	30101.1	1.40014e+07	0.214986	12487.6	7.07137e+06	0.176594	21740	1.14055e+07	0.19061	20697.9	1.44645e+07	0.143095	17053.6	9.04494e+06	0.188543	30491.8	1.21028e+07	0.25194	32327.8	1.34508e+07	0.240342	24977.7	1.2538e+07	0.199215	27071.3	1.29765e+07	0.208619	28016.1	1.29922e+07	0.215638
PWY0-1277	0.0178043	0.0136831	0.00318396	0.00186626	3.44e-05	8.23e-05	0.0146203	0.00870588	0.0205347		851.357	1.2132e+07	0.00701743	1381.1	1.38613e+07	0.00996373	2265.24	1.39587e+07	0.0162282	2183.17	1.40014e+07	0.0155925	507.745	7.07137e+06	0.00718029	1413.27	1.14055e+07	0.0123911	964.798	1.44645e+07	0.0066701	832.167	9.04494e+06	0.00920036	1902.83	1.21028e+07	0.0157221	2035.23	1.34508e+07	0.015131	1349.06	1.2538e+07	0.0107598	875.95	1.29765e+07	0.0067503	1381.23	1.29922e+07	0.0106312
PWY-7094	0.639495	0.0813619	0.726732	0.0377367	3.48e-05	8.28e-05	-0.0872371	-0.123178	-0.0512961		97067.4	1.2132e+07	0.800092	97948.5	1.38613e+07	0.706633	108912	1.39587e+07	0.780249	101828	1.40014e+07	0.727266	49451.3	7.07137e+06	0.699317	75598	1.14055e+07	0.662821	92559.5	1.44645e+07	0.639908	57031.5	9.04494e+06	0.630535	73663.2	1.21028e+07	0.608644	84418.6	1.34508e+07	0.627612	70280.4	1.2538e+07	0.560538	71690.9	1.29765e+07	0.552469	84502.9	1.29922e+07	0.650413
GLUTORN-PWY	0.546449	0.0202082	0.524789	0.00980699	3.53e-05	8.35e-05	0.0216594	0.0127127	0.0306062		62532.4	1.2132e+07	0.515433	72650	1.38613e+07	0.524121	72852.3	1.39587e+07	0.521914	73495.9	1.40014e+07	0.524917	39377.7	7.07137e+06	0.556861	61699.2	1.14055e+07	0.54096	79756.3	1.44645e+07	0.551393	47820.7	9.04494e+06	0.528702	62767.4	1.21028e+07	0.518617	70638.3	1.34508e+07	0.525162	71485.8	1.2538e+07	0.570151	74480.3	1.29765e+07	0.573965	70353.2	1.29922e+07	0.541504
GALLATE-DEGRADATION-I-PWY	0.0189279	0.00625016	0.0258892	0.00643541	3.61e-05	8.44e-05	-0.00696135	-0.00997465	-0.00394805		1366.36	1.2132e+07	0.0112624	1999.53	1.38613e+07	0.0144253	2162.14	1.39587e+07	0.0154896	2361.92	1.40014e+07	0.0168691	1411.73	7.07137e+06	0.0199641	2031.62	1.14055e+07	0.0178126	1428.49	1.44645e+07	0.00987586	1860.82	9.04494e+06	0.020573	3113.24	1.21028e+07	0.0257232	3631.57	1.34508e+07	0.026999	4754.66	1.2538e+07	0.0379219	3731.21	1.29765e+07	0.0287536	2767.05	1.29922e+07	0.0212978
GALLATE-DEGRADATION-II-PWY	0.0189279	0.00625016	0.0258892	0.00643541	3.61e-05	8.48e-05	-0.00696135	-0.00997465	-0.00394805		1366.36	1.2132e+07	0.0112624	1999.53	1.38613e+07	0.0144253	2162.14	1.39587e+07	0.0154896	2361.92	1.40014e+07	0.0168691	1411.73	7.07137e+06	0.0199641	2031.62	1.14055e+07	0.0178126	1428.49	1.44645e+07	0.00987586	1860.82	9.04494e+06	0.020573	3113.24	1.21028e+07	0.0257232	3631.57	1.34508e+07	0.026999	4754.66	1.2538e+07	0.0379219	3731.21	1.29765e+07	0.0287536	2767.05	1.29922e+07	0.0212978
PWY-5347	0.399497	0.0456712	0.448171	0.0212871	3.77e-05	8.78e-05	-0.0486736	-0.0688531	-0.028494		48893.3	1.2132e+07	0.403011	60058.1	1.38613e+07	0.433279	62914.5	1.39587e+07	0.45072	62783.8	1.40014e+07	0.44841	22230.6	7.07137e+06	0.314375	50163.2	1.14055e+07	0.439817	62776.9	1.44645e+07	0.434007	37788.9	9.04494e+06	0.417791	47789.4	1.21028e+07	0.394861	55535.5	1.34508e+07	0.41288	50913.6	1.2538e+07	0.406073	51915.7	1.29765e+07	0.400076	51325.3	1.29922e+07	0.395047
PWY-1882	0.00312772	0.00205628	0.000953025	0.000409449	3.93e-05	9.11e-05	0.00217469	0.00128379	0.00306559		283.5	1.2132e+07	0.00233679	288.188	1.38613e+07	0.00207908	461.863	1.39587e+07	0.00330879	589.098	1.40014e+07	0.00420742	67.1919	7.07137e+06	0.000950197	251.601	1.14055e+07	0.00220597	450.459	1.44645e+07	0.00311424	622.511	9.04494e+06	0.00688242	216.267	1.21028e+07	0.00178691	335.119	1.34508e+07	0.00249145	159.523	1.2538e+07	0.00127231	89.3553	1.29765e+07	0.000688595	421.074	1.29922e+07	0.00324098
PWY-6901	0.262224	0.0629236	0.195948	0.0250998	4.3e-05	9.9e-05	0.0662759	0.0386503	0.0939016		26359.1	1.2132e+07	0.217269	39371.5	1.38613e+07	0.284039	29511.9	1.39587e+07	0.211423	31890.1	1.40014e+07	0.227763	17856.4	7.07137e+06	0.252518	33911.6	1.14055e+07	0.297327	28240.6	1.44645e+07	0.195241	24273.9	9.04494e+06	0.26837	40286.5	1.21028e+07	0.332868	41704	1.34508e+07	0.310049	35702.3	1.2538e+07	0.284752	37919.8	1.29765e+07	0.29222	25375.4	1.29922e+07	0.195313
PWY-5856	0.455828	0.029337	0.48628	0.0148571	5.4e-05	0.000121199	-0.0304522	-0.0434702	-0.0174342		55296.7	1.2132e+07	0.455791	61964.1	1.38613e+07	0.44703	63177.6	1.39587e+07	0.452605	63236.9	1.40014e+07	0.451647	33729.7	7.07137e+06	0.476989	50611.9	1.14055e+07	0.44375	73156.1	1.44645e+07	0.505763	40978.8	9.04494e+06	0.453058	55057.2	1.21028e+07	0.454911	61501.4	1.34508e+07	0.457234	50645.2	1.2538e+07	0.403932	49546.4	1.29765e+07	0.381817	59967.8	1.29922e+07	0.461568
PWY-5857	0.455828	0.029337	0.48628	0.0148571	5.4e-05	0.000121821	-0.0304522	-0.0434702	-0.0174342		55296.7	1.2132e+07	0.455791	61964.1	1.38613e+07	0.44703	63177.6	1.39587e+07	0.452605	63236.9	1.40014e+07	0.451647	33729.7	7.07137e+06	0.476989	50611.9	1.14055e+07	0.44375	73156.1	1.44645e+07	0.505763	40978.8	9.04494e+06	0.453058	55057.2	1.21028e+07	0.454911	61501.4	1.34508e+07	0.457234	50645.2	1.2538e+07	0.403932	49546.4	1.29765e+07	0.381817	59967.8	1.29922e+07	0.461568
PWYG-321	0.693488	0.0509074	0.746327	0.0240184	5.32e-05	0.000121884	-0.0528394	-0.0753457	-0.0303331		88481	1.2132e+07	0.729318	98311.6	1.38613e+07	0.709252	89239.2	1.39587e+07	0.63931	92152.6	1.40014e+07	0.658166	51702.6	7.07137e+06	0.731154	75231	1.14055e+07	0.659603	119599	1.44645e+07	0.826847	67478.9	9.04494e+06	0.746041	84387.6	1.21028e+07	0.697255	94725.2	1.34508e+07	0.704237	81419.2	1.2538e+07	0.649377	78404.8	1.29765e+07	0.604208	90970.7	1.29922e+07	0.700195
PWY-5855	0.455828	0.029337	0.48628	0.0148571	5.4e-05	0.000122448	-0.0304522	-0.0434702	-0.0174342		55296.7	1.2132e+07	0.455791	61964.1	1.38613e+07	0.44703	63177.6	1.39587e+07	0.452605	63236.9	1.40014e+07	0.451647	33729.7	7.07137e+06	0.476989	50611.9	1.14055e+07	0.44375	73156.1	1.44645e+07	0.505763	40978.8	9.04494e+06	0.453058	55057.2	1.21028e+07	0.454911	61501.4	1.34508e+07	0.457234	50645.2	1.2538e+07	0.403932	49546.4	1.29765e+07	0.381817	59967.8	1.29922e+07	0.461568
PWY-6708	0.455828	0.029337	0.48628	0.0148571	5.4e-05	0.000123083	-0.0304522	-0.0434702	-0.0174342		55296.7	1.2132e+07	0.455791	61964.1	1.38613e+07	0.44703	63177.6	1.39587e+07	0.452605	63236.9	1.40014e+07	0.451647	33729.7	7.07137e+06	0.476989	50611.9	1.14055e+07	0.44375	73156.1	1.44645e+07	0.505763	40978.8	9.04494e+06	0.453058	55057.2	1.21028e+07	0.454911	61501.4	1.34508e+07	0.457234	50645.2	1.2538e+07	0.403932	49546.4	1.29765e+07	0.381817	59967.8	1.29922e+07	0.461568
PWY-5415	0.0750987	0.0283611	0.0462985	0.0101233	6.72e-05	0.00015011	0.0288002	0.0163921	0.0412082		5150.21	1.2132e+07	0.0424514	6048.22	1.38613e+07	0.0436339	12109.3	1.39587e+07	0.0867514	10481.3	1.40014e+07	0.074859	5768.6	7.07137e+06	0.0815769	7559.79	1.14055e+07	0.066282	8588.02	1.44645e+07	0.0593731	5873.95	9.04494e+06	0.0649419	6682.8	1.21028e+07	0.0552168	7327.86	1.34508e+07	0.0544791	6914.49	1.2538e+07	0.0551481	5649.05	1.29765e+07	0.0435331	8898.31	1.29922e+07	0.0684897
PWY-6876	0.0272695	0.0100261	0.0172181	0.00398595	7.97e-05	0.000176233	0.0100514	0.00565012	0.0144527		2388.28	1.2132e+07	0.0196857	3256.2	1.38613e+07	0.0234913	8381.44	1.39587e+07	0.0600447	6717.02	1.40014e+07	0.0479738	1548.73	7.07137e+06	0.0219014	2627.97	1.14055e+07	0.0230413	2143.32	1.44645e+07	0.0148178	2031.73	9.04494e+06	0.0224626	3485.77	1.21028e+07	0.0288012	3817.34	1.34508e+07	0.0283801	3091.19	1.2538e+07	0.0246545	2100.94	1.29765e+07	0.0161904	5407.63	1.29922e+07	0.0416222
PWY-6165	4.66e-05	6.93e-05	0.000145096	0.000169655	7.95e-05	0.00017677	-9.85e-05	-0.000145855	-5.11e-05		0	1.2132e+07	0	0	1.38613e+07	0	14.1644	1.39587e+07	0.000101474	6.1313	1.40014e+07	4.38e-05	3.8917	7.07137e+06	5.5e-05	0	1.14055e+07	0	7.2514	1.44645e+07	5.01e-05	0	9.04494e+06	0	35.2998	1.21028e+07	0.000291665	20.3052	1.34508e+07	0.000150959	0	1.2538e+07	0	0	1.29765e+07	0	5.4855	1.29922e+07	4.22e-05
PWY-6749	0.00947334	0.00518199	0.00430193	0.00184513	8.31e-05	0.000182872	0.00517141	0.00290444	0.00743838		653.259	1.2132e+07	0.00538458	836.85	1.38613e+07	0.00603731	1578.81	1.39587e+07	0.0113106	1745.04	1.40014e+07	0.0124633	728.942	7.07137e+06	0.0103084	1157.14	1.14055e+07	0.0101455	818.093	1.44645e+07	0.00565586	822.108	9.04494e+06	0.00908915	1048.76	1.21028e+07	0.00866544	1515.28	1.34508e+07	0.0112653	887.758	1.2538e+07	0.00708051	847.317	1.29765e+07	0.00652965	2833.61	1.29922e+07	0.0218101
PWY-6467	0.516977	0.0548614	0.571556	0.0278979	9.2e-05	0.000201392	-0.0545792	-0.078929	-0.0302294		69892	1.2132e+07	0.576095	77627.6	1.38613e+07	0.560031	61460.8	1.39587e+07	0.440306	64376.7	1.40014e+07	0.459787	35137.2	7.07137e+06	0.496894	59570.8	1.14055e+07	0.522299	100319	1.44645e+07	0.693552	53461.1	9.04494e+06	0.591061	68470.6	1.21028e+07	0.56574	74189.9	1.34508e+07	0.551567	64280.8	1.2538e+07	0.512687	70179.5	1.29765e+07	0.540822	65302	1.29922e+07	0.502625
PWY0-1261	0.404537	0.033285	0.437632	0.0194114	9.7e-05	0.000211316	-0.0330948	-0.0479991	-0.0181904		46331.7	1.2132e+07	0.381896	56414.5	1.38613e+07	0.406993	60447.9	1.39587e+07	0.433049	60446.7	1.40014e+07	0.431718	26601.1	7.07137e+06	0.376181	48817.4	1.14055e+07	0.428017	48869.2	1.44645e+07	0.337856	35308.9	9.04494e+06	0.390372	53156.3	1.21028e+07	0.439205	57309.8	1.34508e+07	0.426071	52508.2	1.2538e+07	0.418791	57904	1.29765e+07	0.446223	53712	1.29922e+07	0.413418
TCA	0.685436	0.0162511	0.669348	0.0105282	0.00010751	0.000233027	0.0160883	0.00874901	0.0234275		83611.5	1.2132e+07	0.68918	94041.2	1.38613e+07	0.678445	95385.4	1.39587e+07	0.683342	95309	1.40014e+07	0.68071	47087.7	7.07137e+06	0.665893	77099.4	1.14055e+07	0.675984	99068.4	1.44645e+07	0.684907	60628	9.04494e+06	0.670298	81009.5	1.21028e+07	0.669343	91468.4	1.34508e+07	0.680024	88179	1.2538e+07	0.703292	92633.2	1.29765e+07	0.713856	88681.6	1.29922e+07	0.682576
P108-PWY	0.46968	0.0491988	0.421523	0.0249283	0.00011198	0.000241525	0.0481565	0.0263244	0.0699886		59751	1.2132e+07	0.492506	64723.2	1.38613e+07	0.466934	70207.2	1.39587e+07	0.502965	67271.9	1.40014e+07	0.480464	25878.6	7.07137e+06	0.365963	46905.7	1.14055e+07	0.411255	72394.2	1.44645e+07	0.500496	44589.6	9.04494e+06	0.492978	62633.3	1.21028e+07	0.517509	68335.2	1.34508e+07	0.50804	62571.6	1.2538e+07	0.499054	64795.1	1.29765e+07	0.499328	65438	1.29922e+07	0.503672
HISTSYN-PWY	0.545885	0.0160716	0.530252	0.00793537	0.000119868	0.000257277	0.0156329	0.0085111	0.0227546		65903.9	1.2132e+07	0.543222	74252.4	1.38613e+07	0.535681	73829.9	1.39587e+07	0.528918	74251.4	1.40014e+07	0.530313	39562.1	7.07137e+06	0.559469	60431.3	1.14055e+07	0.529844	81385.2	1.44645e+07	0.562654	48705	9.04494e+06	0.538478	65509.1	1.21028e+07	0.54127	73120.5	1.34508e+07	0.543616	67701.2	1.2538e+07	0.539967	69107.5	1.29765e+07	0.53256	70188.3	1.29922e+07	0.540235
HCAMHPDEG-PWY	0.00577398	0.00510589	0.000863028	0.00055158	0.000122733	0.000260881	0.00491096	0.00270568	0.00711624		246.729	1.2132e+07	0.0020337	423.611	1.38613e+07	0.00305607	651.179	1.39587e+07	0.00466505	640.293	1.40014e+07	0.00457306	135.416	7.07137e+06	0.00191499	412.508	1.14055e+07	0.00361675	266.281	1.44645e+07	0.00184093	236.219	9.04494e+06	0.00261161	617.69	1.21028e+07	0.00510367	658.897	1.34508e+07	0.00489859	396.414	1.2538e+07	0.00316169	248.441	1.29765e+07	0.00191455	394.375	1.29922e+07	0.00303548
PWY-6690	0.00577398	0.00510589	0.000863028	0.00055158	0.000122733	0.000262148	0.00491096	0.00270568	0.00711624		246.729	1.2132e+07	0.0020337	423.611	1.38613e+07	0.00305607	651.179	1.39587e+07	0.00466505	640.293	1.40014e+07	0.00457306	135.416	7.07137e+06	0.00191499	412.508	1.14055e+07	0.00361675	266.281	1.44645e+07	0.00184093	236.219	9.04494e+06	0.00261161	617.69	1.21028e+07	0.00510367	658.897	1.34508e+07	0.00489859	396.414	1.2538e+07	0.00316169	248.441	1.29765e+07	0.00191455	394.375	1.29922e+07	0.00303548
PWY0-1338	0.00160116	0.00122203	0.000428868	0.00042462	0.000132551	0.000280396	0.00117229	0.000638048	0.00170654		195.364	1.2132e+07	0.00161032	281.293	1.38613e+07	0.00202934	163.605	1.39587e+07	0.00117207	229.452	1.40014e+07	0.00163878	254.458	7.07137e+06	0.00359843	306.163	1.14055e+07	0.00268435	160.505	1.44645e+07	0.00110964	200.361	9.04494e+06	0.00221517	434.385	1.21028e+07	0.00358912	606.814	1.34508e+07	0.00451137	387.535	1.2538e+07	0.00309088	32.1355	1.29765e+07	0.000247645	396.16	1.29922e+07	0.00304922
PWY-7184	0.518749	0.0208216	0.498383	0.0157971	0.000138834	0.000292283	0.0203659	0.0108065	0.0299254		61823.4	1.2132e+07	0.509588	68234.6	1.38613e+07	0.492267	72486	1.39587e+07	0.51929	71976.7	1.40014e+07	0.514067	37278.1	7.07137e+06	0.527169	57234.3	1.14055e+07	0.501813	70118.9	1.44645e+07	0.484765	44420.3	9.04494e+06	0.491107	60563.7	1.21028e+07	0.500409	67053.8	1.34508e+07	0.498513	67501.6	1.2538e+07	0.538374	70140.5	1.29765e+07	0.540521	68510	1.29922e+07	0.527317
PWY-5659	0.58643	0.0273093	0.560241	0.0161348	0.000151087	0.000316564	0.0261891	0.0139488	0.0384294		66634.3	1.2132e+07	0.549243	77603.6	1.38613e+07	0.559858	74772.2	1.39587e+07	0.535669	76422	1.40014e+07	0.545816	40229	7.07137e+06	0.5689	63936	1.14055e+07	0.560572	82175.5	1.44645e+07	0.568118	50453.8	9.04494e+06	0.557813	69672.4	1.21028e+07	0.57567	76076.3	1.34508e+07	0.565591	76095.9	1.2538e+07	0.60692	79083	1.29765e+07	0.609434	80388.8	1.29922e+07	0.618747
PWY-7197	0.533406	0.0206716	0.513692	0.0114988	0.000157429	0.000328288	0.0197138	0.0104881	0.0289395		63724.6	1.2132e+07	0.525259	71913.6	1.38613e+07	0.518808	71383.4	1.39587e+07	0.511392	72281.7	1.40014e+07	0.516245	37522.6	7.07137e+06	0.530627	59193.9	1.14055e+07	0.518994	77100.5	1.44645e+07	0.533032	46345.2	9.04494e+06	0.512388	62061.8	1.21028e+07	0.512787	69423.5	1.34508e+07	0.51613	70176.4	1.2538e+07	0.559708	74306.1	1.29765e+07	0.572623	67210.1	1.29922e+07	0.517311
TRPSYN-PWY	0.589744	0.0249532	0.56623	0.0130852	0.000177311	0.000368004	0.0235139	0.0124188	0.0346089		66549.3	1.2132e+07	0.548542	77327.2	1.38613e+07	0.557864	78802	1.39587e+07	0.564539	79703.4	1.40014e+07	0.569252	42233	7.07137e+06	0.597239	65183.4	1.14055e+07	0.571509	85811.8	1.44645e+07	0.593258	51147.7	9.04494e+06	0.565484	68412.7	1.21028e+07	0.565262	76919.2	1.34508e+07	0.571858	76675.2	1.2538e+07	0.61154	79972.3	1.29765e+07	0.616288	75323.4	1.29922e+07	0.579759
PWY-1541	0.116902	0.0406604	0.154975	0.0228281	0.000195547	0.000402059	-0.0380732	-0.0562312	-0.0199152		17913.2	1.2132e+07	0.147652	19245.5	1.38613e+07	0.138843	14406.9	1.39587e+07	0.103211	13447.8	1.40014e+07	0.0960457	5096.02	7.07137e+06	0.0720656	13252	1.14055e+07	0.116189	31102.6	1.44645e+07	0.215027	16376.1	9.04494e+06	0.181053	21979.5	1.21028e+07	0.181606	21573.3	1.34508e+07	0.160387	10402.5	1.2538e+07	0.0829674	9614.83	1.29765e+07	0.0740944	17293.2	1.29922e+07	0.133105
P101-PWY	0.0948482	0.0264683	0.120103	0.0210401	0.000195426	0.000403696	-0.025255	-0.0374782	-0.0130318		20527.1	1.2132e+07	0.169198	19231.7	1.38613e+07	0.138744	11419.6	1.39587e+07	0.0818104	11274	1.40014e+07	0.0805204	9833.4	7.07137e+06	0.139059	14249.8	1.14055e+07	0.124938	14559.7	1.44645e+07	0.100658	8532.38	9.04494e+06	0.0943332	8364.36	1.21028e+07	0.0691107	11204.9	1.34508e+07	0.0833027	9599.21	1.2538e+07	0.0765607	8928.76	1.29765e+07	0.0688074	12840.1	1.29922e+07	0.0988291
PWY-7211	0.565355	0.0198068	0.546711	0.013258	0.000200822	0.000410984	0.0186442	0.00967206	0.0276163		67780.4	1.2132e+07	0.55869	75051.3	1.38613e+07	0.541445	77550.4	1.39587e+07	0.555572	77536.6	1.40014e+07	0.553777	40425.5	7.07137e+06	0.571679	62466.9	1.14055e+07	0.547692	79233.4	1.44645e+07	0.547778	49191.5	9.04494e+06	0.543856	65966	1.21028e+07	0.545045	73342.5	1.34508e+07	0.545266	73773.9	1.2538e+07	0.5884	77156.4	1.29765e+07	0.594588	73670.1	1.29922e+07	0.567034
PWY-7527	0.00214744	0.00105791	0.00103662	0.00152924	0.000209255	0.00042626	0.00111082	0.000551131	0.00167051		256.457	1.2132e+07	0.00211388	420.471	1.38613e+07	0.00303342	336.988	1.39587e+07	0.00241418	447.755	1.40014e+07	0.00319793	228.537	7.07137e+06	0.00323186	178.421	1.14055e+07	0.00156434	215.015	1.44645e+07	0.0014865	284.237	9.04494e+06	0.0031425	353.093	1.21028e+07	0.00291744	338.092	1.34508e+07	0.00251355	272.359	1.2538e+07	0.00217226	56.3775	1.29765e+07	0.00043446	368.29	1.29922e+07	0.0028347
PWY-4361	0.00129545	0.000639628	0.000625525	0.000928029	0.000219225	0.000444511	0.000669922	0.000331087	0.00100876		154.442	1.2132e+07	0.00127301	253.649	1.38613e+07	0.00182991	203.442	1.39587e+07	0.00145746	270.635	1.40014e+07	0.00193291	138.092	7.07137e+06	0.00195283	107.392	1.14055e+07	0.00094158	129.5	1.44645e+07	0.000895298	171.739	9.04494e+06	0.00189873	213.327	1.21028e+07	0.00176262	203.95	1.34508e+07	0.00151627	164.254	1.2538e+07	0.00131004	33.8617	1.29765e+07	0.000260947	222.11	1.29922e+07	0.00170956
PWY-5419	0.0584812	0.0174506	0.0745842	0.00854614	0.000220664	0.000445377	-0.0161029	-0.0238324	-0.00837345		9257.19	1.2132e+07	0.0763038	8738.01	1.38613e+07	0.0630389	7701.96	1.39587e+07	0.0551769	8061.83	1.40014e+07	0.0575787	3525.92	7.07137e+06	0.0498619	5678.35	1.14055e+07	0.0497861	6780.37	1.44645e+07	0.0468759	5272.78	9.04494e+06	0.0582954	5508.31	1.21028e+07	0.0455125	7379.84	1.34508e+07	0.0548656	5670.45	1.2538e+07	0.045226	6742.31	1.29765e+07	0.051958	6204.14	1.29922e+07	0.0477529
PWY-6404	0.0111096	0.0104459	0.00173992	0.00121026	0.000267109	0.000536658	0.00936965	0.0048571	0.0138822		358.8	1.2132e+07	0.00295746	706.035	1.38613e+07	0.00509357	1021.39	1.39587e+07	0.00731724	1073.72	1.40014e+07	0.00766867	243.827	7.07137e+06	0.00344809	652.101	1.14055e+07	0.00571743	344.637	1.44645e+07	0.00238264	473.861	9.04494e+06	0.00523897	1416.7	1.21028e+07	0.0117056	1282.56	1.34508e+07	0.00953519	677.238	1.2538e+07	0.00540147	636.816	1.29765e+07	0.00490747	451.447	1.29922e+07	0.00347476
P341-PWY	0.000188163	0.000193086	1.62e-05	6.42e-05	0.000302871	0.000603001	0.000171973	8.77e-05	0.000256292		30.6169	1.2132e+07	0.000252364	0	1.38613e+07	0	40.6119	1.39587e+07	0.000290944	24.9951	1.40014e+07	0.000178518	19.9941	7.07137e+06	0.000282747	101.155	1.14055e+07	0.000886895	30.6185	1.44645e+07	0.00021168	0	9.04494e+06	0	38.7365	1.21028e+07	0.000320061	29.9928	1.34508e+07	0.000222982	33.7408	1.2538e+07	0.000269108	0	1.29765e+07	0	37.4886	1.29922e+07	0.000288547
P261-PWY	0.0331263	0.00919176	0.0247771	0.0061658	0.000302418	0.000604836	0.00834922	0.00418467	0.0125138		5372.49	1.2132e+07	0.0442836	5774.93	1.38613e+07	0.0416623	4321.9	1.39587e+07	0.0309621	5006.17	1.40014e+07	0.0357547	2107.85	7.07137e+06	0.0298082	5379.82	1.14055e+07	0.0471686	2581.51	1.44645e+07	0.0178472	2957.07	9.04494e+06	0.0326931	4073.78	1.21028e+07	0.0336597	5575.89	1.34508e+07	0.0414541	6459.65	1.2538e+07	0.0515205	6339.51	1.29765e+07	0.0488539	2776.71	1.29922e+07	0.0213721
PWY-7539	0.576165	0.0285782	0.601468	0.0103071	0.000326344	0.000646808	-0.0253026	-0.0378093	-0.0127959		70703.3	1.2132e+07	0.582782	75514.4	1.38613e+07	0.544786	80662.9	1.39587e+07	0.57787	79689.5	1.40014e+07	0.569153	42424.7	7.07137e+06	0.59995	65254.1	1.14055e+07	0.572129	87103.9	1.44645e+07	0.602191	51610.8	9.04494e+06	0.570604	67698.9	1.21028e+07	0.559363	74954.4	1.34508e+07	0.55725	75342.3	1.2538e+07	0.60091	77437.3	1.29765e+07	0.596752	75235.3	1.29922e+07	0.579081
PWY-6397	0.00312481	0.00304735	0.000480423	0.000333944	0.00037859	0.000746993	0.00264439	0.00132816	0.00396062		97.6658	1.2132e+07	0.000805025	193.005	1.38613e+07	0.0013924	280.062	1.39587e+07	0.00200637	294.571	1.40014e+07	0.00210386	66.2237	7.07137e+06	0.000936505	177.714	1.14055e+07	0.00155815	93.8826	1.44645e+07	0.000649055	129.728	9.04494e+06	0.00143426	392.047	1.21028e+07	0.0032393	353.485	1.34508e+07	0.00262799	184.459	1.2538e+07	0.0014712	172.92	1.29765e+07	0.00133257	123.078	1.29922e+07	0.000947319
THREOCAT-PWY	0.000270724	0.000289089	2.25e-05	4.66e-05	0.000425073	0.000834964	0.000248237	0.000123177	0.000373297		12.0463	1.2132e+07	9.93e-05	0	1.38613e+07	0	57.6856	1.39587e+07	0.00041326	59.3974	1.40014e+07	0.000424224	17.7581	7.07137e+06	0.000251127	59.9829	1.14055e+07	0.000525912	34.8658	1.44645e+07	0.000241044	74.5911	9.04494e+06	0.000824672	47.1351	1.21028e+07	0.000389455	19.1724	1.34508e+07	0.000142538	18.7882	1.2538e+07	0.00014985	1.9006	1.29765e+07	1.46e-05	71.4247	1.29922e+07	0.000549751
PWY-2221	0.000264773	0.000309284	0	0	0.000432624	0.000846019	0.000264773	0.000131365	0.000398181		49.4657	1.2132e+07	0.000407728	40.4807	1.38613e+07	0.000292041	49.4662	1.39587e+07	0.000354376	0	1.40014e+07	0	0	7.07137e+06	0	107.829	1.14055e+07	0.000945412	49.4731	1.44645e+07	0.000342031	103.306	9.04494e+06	0.00114214	31.4861	1.21028e+07	0.000260155	35.9838	1.34508e+07	0.000267522	40.4784	1.2538e+07	0.000322845	0	1.29765e+07	0	67.435	1.29922e+07	0.000519043
P105-PWY	0.599135	0.0243866	0.578446	0.0106256	0.000529131	0.00103017	0.0206887	0.00994594	0.0314315		72103.5	1.2132e+07	0.594324	80189.1	1.38613e+07	0.578511	86663.4	1.39587e+07	0.620857	85648.5	1.40014e+07	0.611713	42336.6	7.07137e+06	0.598704	65450.7	1.14055e+07	0.573852	85033.6	1.44645e+07	0.587878	52009	9.04494e+06	0.575007	68115.2	1.21028e+07	0.562804	78023.1	1.34508e+07	0.580064	73841.6	1.2538e+07	0.588941	75427.4	1.29765e+07	0.581264	78370	1.29922e+07	0.603209
HOMOSER-METSYN-PWY	0.276953	0.049804	0.319241	0.0264913	0.000557012	0.00107967	-0.0422877	-0.0644514	-0.020124		33208.8	1.2132e+07	0.273729	42685.5	1.38613e+07	0.307948	47288.5	1.39587e+07	0.338775	46176.9	1.40014e+07	0.329801	13243.5	7.07137e+06	0.187283	36356.9	1.14055e+07	0.318767	46669	1.44645e+07	0.322645	27157.1	9.04494e+06	0.300246	32768.6	1.21028e+07	0.270751	38941.1	1.34508e+07	0.289508	34447	1.2538e+07	0.27474	33806.7	1.29765e+07	0.260523	35693	1.29922e+07	0.274726
PWY-7234	0.523484	0.0192067	0.507281	0.00984973	0.000587275	0.00113334	0.0162033	0.00767449	0.0247322		62431.4	1.2132e+07	0.5146	70411.5	1.38613e+07	0.507972	70268.9	1.39587e+07	0.503407	70750.1	1.40014e+07	0.505307	37586.2	7.07137e+06	0.531527	58517.8	1.14055e+07	0.513067	76266.3	1.44645e+07	0.527265	45951.2	9.04494e+06	0.508032	60965.7	1.21028e+07	0.50373	68210.1	1.34508e+07	0.50711	68710.4	1.2538e+07	0.548016	72100.6	1.29765e+07	0.555626	66204	1.29922e+07	0.509568
HEXITOLDEGSUPER-PWY	0.0212418	0.0147541	0.00872501	0.00890941	0.000593974	0.00114126	0.0125168	0.00589274	0.0191408		1548.24	1.2132e+07	0.0127616	2449.77	1.38613e+07	0.0176735	2767.95	1.39587e+07	0.0198296	2547.84	1.40014e+07	0.018197	2417.96	7.07137e+06	0.0341937	2886.38	1.14055e+07	0.0253069	1495.04	1.44645e+07	0.0103359	3048.3	9.04494e+06	0.0337017	4064.74	1.21028e+07	0.033585	2747.05	1.34508e+07	0.020423	1420.5	1.2538e+07	0.0113295	505.536	1.29765e+07	0.00389579	3701.8	1.29922e+07	0.0284925
GLUCARDEG-PWY	0.0120309	0.00684895	0.00629416	0.00318841	0.000612858	0.00117242	0.00573677	0.00271077	0.00876277		1529.84	1.2132e+07	0.01261	1939.41	1.38613e+07	0.0139915	1502.23	1.39587e+07	0.010762	2094.23	1.40014e+07	0.0149572	1030.04	7.07137e+06	0.0145663	1887.15	1.14055e+07	0.0165459	1506.04	1.44645e+07	0.010412	2257.46	9.04494e+06	0.0249583	1382.64	1.21028e+07	0.0114241	2115.65	1.34508e+07	0.0157288	2010.81	1.2538e+07	0.0160377	1044.01	1.29765e+07	0.00804545	1392.39	1.29922e+07	0.0107171
PWY-6948	0.00465053	0.00485631	0.00064562	0.000479858	0.000632319	0.00120442	0.00400491	0.00190788	0.00610195		132.162	1.2132e+07	0.00108936	263.921	1.38613e+07	0.00190402	384.286	1.39587e+07	0.00275303	403.48	1.40014e+07	0.00288171	91.4405	7.07137e+06	0.00129311	249.568	1.14055e+07	0.00218814	128.87	1.44645e+07	0.000890939	175.443	9.04494e+06	0.00193969	539.204	1.21028e+07	0.00445519	479.673	1.34508e+07	0.00356614	259.853	1.2538e+07	0.00207252	256.122	1.29765e+07	0.00197374	164.433	1.29922e+07	0.00126563
P281-PWY	0.0192381	0.0111654	0.00995255	0.00500437	0.000652022	0.00123659	0.00928554	0.004361	0.0142101		2210.44	1.2132e+07	0.0182198	3117.75	1.38613e+07	0.0224925	2590.12	1.39587e+07	0.0185556	2781.88	1.40014e+07	0.0198685	1198.43	7.07137e+06	0.0169477	1651.21	1.14055e+07	0.0144773	1768.96	1.44645e+07	0.0122297	2511.99	9.04494e+06	0.0277723	1906.34	1.21028e+07	0.0157512	2698.58	1.34508e+07	0.0200627	1893.29	1.2538e+07	0.0151003	633.189	1.29765e+07	0.00487952	2845.15	1.29922e+07	0.0218989
PWY-5484	0.40734	0.0289341	0.431562	0.0170725	0.000673113	0.00127111	-0.0242211	-0.0371884	-0.0112538		48046.8	1.2132e+07	0.396032	53384.4	1.38613e+07	0.385132	55857.7	1.39587e+07	0.400165	55828.7	1.40014e+07	0.398736	30763.1	7.07137e+06	0.435037	47992.2	1.14055e+07	0.420781	56162.3	1.44645e+07	0.388277	35211	9.04494e+06	0.38929	42481	1.21028e+07	0.351	47684.3	1.34508e+07	0.35451	48672.3	1.2538e+07	0.388197	44791.5	1.29765e+07	0.345175	55072.4	1.29922e+07	0.423889
LIPASYN-PWY	0.0201868	0.0104075	0.0116319	0.00293412	0.00067947	0.00127764	0.00855486	0.00402565	0.0130841		1547.84	1.2132e+07	0.0127583	2037.94	1.38613e+07	0.0147024	2257.38	1.39587e+07	0.0161719	2113.6	1.40014e+07	0.0150956	937.855	7.07137e+06	0.0132627	2634.11	1.14055e+07	0.0230951	1675.06	1.44645e+07	0.0115805	1159.38	9.04494e+06	0.012818	4943.85	1.21028e+07	0.0408487	6546.62	1.34508e+07	0.048671	2305.5	1.2538e+07	0.018388	1968.23	1.29765e+07	0.0151677	5960.02	1.29922e+07	0.0458739
PWY-6895	0.259426	0.0864696	0.330418	0.0295461	0.000703005	0.00131627	-0.0709919	-0.108778	-0.0332059		27491	1.2132e+07	0.226598	40989.2	1.38613e+07	0.295709	48764.3	1.39587e+07	0.349348	48585	1.40014e+07	0.347001	16031.7	7.07137e+06	0.226713	32301.1	1.14055e+07	0.283206	20215.5	1.44645e+07	0.139759	15828.8	9.04494e+06	0.175002	32214.7	1.21028e+07	0.266175	38353	1.34508e+07	0.285136	16560.4	1.2538e+07	0.132082	25018.6	1.29765e+07	0.1928	15640.3	1.29922e+07	0.120382
GLUCARGALACTSUPER-PWY	0.0177255	0.0105655	0.00915321	0.00369105	0.000791703	0.00146365	0.00857228	0.00395262	0.013192		1883.37	1.2132e+07	0.015524	2139.56	1.38613e+07	0.0154355	2759.48	1.39587e+07	0.0197689	3056.58	1.40014e+07	0.0218305	2352.22	7.07137e+06	0.0332641	5062.74	1.14055e+07	0.0443886	4533.16	1.44645e+07	0.0313399	3075.5	9.04494e+06	0.0340024	1511.8	1.21028e+07	0.0124913	2215.01	1.34508e+07	0.0164676	2108.5	1.2538e+07	0.0168168	1139.76	1.29765e+07	0.00878329	1734.01	1.29922e+07	0.0133465
PANTOSYN-PWY	0.498763	0.0225681	0.480312	0.0108175	0.000786999	0.00146729	0.0184508	0.00846553	0.028436		61777.6	1.2132e+07	0.509211	69076.5	1.38613e+07	0.498341	66222.3	1.39587e+07	0.474417	67724	1.40014e+07	0.483693	36168.9	7.07137e+06	0.511483	56315.9	1.14055e+07	0.493761	73989.9	1.44645e+07	0.511527	45009.1	9.04494e+06	0.497617	57408.8	1.21028e+07	0.474342	65331.2	1.34508e+07	0.485706	69273.9	1.2538e+07	0.55251	72207.2	1.29765e+07	0.556448	60062.9	1.29922e+07	0.4623
GALACTARDEG-PWY	0.0177255	0.0105655	0.00915321	0.00369105	0.000791703	0.00146983	0.00857228	0.00395262	0.013192		1883.37	1.2132e+07	0.015524	2139.56	1.38613e+07	0.0154355	2759.48	1.39587e+07	0.0197689	3056.58	1.40014e+07	0.0218305	2352.22	7.07137e+06	0.0332641	5062.74	1.14055e+07	0.0443886	4533.16	1.44645e+07	0.0313399	3075.5	9.04494e+06	0.0340024	1511.8	1.21028e+07	0.0124913	2215.01	1.34508e+07	0.0164676	2108.5	1.2538e+07	0.0168168	1139.76	1.29765e+07	0.00878329	1734.01	1.29922e+07	0.0133465
PWY-6339	0.0198633	0.0149806	0.0324749	0.0126398	0.000830101	0.00152822	-0.0126115	-0.0195869	-0.00563612		2082.27	1.2132e+07	0.0171634	2826.46	1.38613e+07	0.020391	2940.61	1.39587e+07	0.0210666	3320.01	1.40014e+07	0.023712	2091.59	7.07137e+06	0.0295783	3061.57	1.14055e+07	0.026843	2170.99	1.44645e+07	0.0150091	2882.42	9.04494e+06	0.0318678	4687.32	1.21028e+07	0.0387291	5275.81	1.34508e+07	0.0392232	6848.53	1.2538e+07	0.054622	0	1.29765e+07	0	4106.1	1.29922e+07	0.0316044
PWY-7209	0.000274213	0.0003392	2.58e-06	2.31e-05	0.000837429	0.00153529	0.000271633	0.000125245	0.000418021		7.4983	1.2132e+07	6.18e-05	12.4959	1.38613e+07	9.01e-05	22.4831	1.39587e+07	0.000161069	27.4754	1.40014e+07	0.000196233	14.9812	7.07137e+06	0.000211857	0	1.14055e+07	0	22.4814	1.44645e+07	0.000155425	19.9834	9.04494e+06	0.000220935	12.4948	1.21028e+07	0.000103239	19.9877	1.34508e+07	0.000148599	0	1.2538e+07	0	7.498	1.29765e+07	5.78e-05	17.4869	1.29922e+07	0.000134596
LEU-DEG2-PWY	0.403025	0.0653042	0.455997	0.0326531	0.000861474	0.00156632	-0.0529717	-0.0819294	-0.0240139		60056.4	1.2132e+07	0.495023	61769.6	1.38613e+07	0.445626	56038.8	1.39587e+07	0.401462	53500.5	1.40014e+07	0.382108	25126.7	7.07137e+06	0.35533	42118.5	1.14055e+07	0.369283	76850.6	1.44645e+07	0.531305	43141.8	9.04494e+06	0.476972	57474.4	1.21028e+07	0.474883	61516.1	1.34508e+07	0.457343	46829.5	1.2538e+07	0.373499	48713.7	1.29765e+07	0.3754	56917.3	1.29922e+07	0.438089
PWY-1861	0.125191	0.0628533	0.0748166	0.015687	0.000859251	0.00156876	0.0503743	0.0230737	0.0776749		12796.6	1.2132e+07	0.105478	21582.2	1.38613e+07	0.155701	11238.6	1.39587e+07	0.0805132	14863.1	1.40014e+07	0.106154	6540.4	7.07137e+06	0.0924913	14257.7	1.14055e+07	0.125007	9060.78	1.44645e+07	0.0626414	6869.78	9.04494e+06	0.0759516	11999.5	1.21028e+07	0.0991459	16811.9	1.34508e+07	0.124989	17684.9	1.2538e+07	0.14105	18644.7	1.29765e+07	0.143681	5517.53	1.29922e+07	0.0424681
PWY0-781	0.444882	0.0217276	0.462364	0.00948995	0.000896242	0.00162283	-0.0174824	-0.0270548	-0.00790994		54268.4	1.2132e+07	0.447315	63269	1.38613e+07	0.456443	65907.6	1.39587e+07	0.472162	65821.3	1.40014e+07	0.470104	28786	7.07137e+06	0.407078	51410	1.14055e+07	0.450748	68195.4	1.44645e+07	0.471467	41563.6	9.04494e+06	0.459524	51915.2	1.21028e+07	0.42895	59834.6	1.34508e+07	0.444842	54885.2	1.2538e+07	0.43775	54602.5	1.29765e+07	0.420781	57469.5	1.29922e+07	0.442339
PWY-3801	0.00396799	0.00310623	0.00143903	0.00198619	0.000926919	0.00167149	0.00252896	0.00112776	0.00393016		387.173	1.2132e+07	0.00319133	696.763	1.38613e+07	0.00502668	506.044	1.39587e+07	0.0036253	931.508	1.40014e+07	0.00665295	473.695	7.07137e+06	0.00669878	74.8917	1.14055e+07	0.000656628	209.314	1.44645e+07	0.00144709	736.406	9.04494e+06	0.00814164	268.557	1.21028e+07	0.00221896	973.12	1.34508e+07	0.00723468	1217.99	1.2538e+07	0.00971436	1545.31	1.29765e+07	0.0119085	149.644	1.29922e+07	0.0011518
RUMP-PWY	0.092689	0.0461585	0.0560957	0.0116648	0.000953634	0.00171265	0.0365933	0.0165407	0.056646		9317.62	1.2132e+07	0.0768018	15915	1.38613e+07	0.114816	8439.43	1.39587e+07	0.0604601	11092.9	1.40014e+07	0.0792272	4797.17	7.07137e+06	0.0678393	10704.4	1.14055e+07	0.0938532	6811.92	1.44645e+07	0.047094	5138.96	9.04494e+06	0.0568158	8966.91	1.21028e+07	0.0740893	12558.7	1.34508e+07	0.0933681	13136.3	1.2538e+07	0.104772	13831.3	1.29765e+07	0.106588	4152.7	1.29922e+07	0.0319631
PWY-5431	0.020611	0.0107179	0.0121382	0.00300306	0.000988142	0.00174611	0.00847283	0.00380906	0.0131366		2073.19	1.2132e+07	0.0170886	2512.88	1.38613e+07	0.0181287	3029.95	1.39587e+07	0.0217066	2872.44	1.40014e+07	0.0205153	1889.37	7.07137e+06	0.0267186	4138.56	1.14055e+07	0.0362857	7214.6	1.44645e+07	0.0498779	4498.33	9.04494e+06	0.0497331	2168.73	1.21028e+07	0.0179191	2858.23	1.34508e+07	0.0212495	2181.61	1.2538e+07	0.0174	1275.8	1.29765e+07	0.00983167	2348.53	1.29922e+07	0.0180765
PWY-6182	0.0233445	0.0118884	0.0139368	0.00340257	0.000980776	0.00174713	0.00940768	0.00423264	0.0145827		2366.72	1.2132e+07	0.019508	2861.33	1.38613e+07	0.0206426	3414.57	1.39587e+07	0.024462	3248.75	1.40014e+07	0.023203	2130.82	7.07137e+06	0.030133	4554.48	1.14055e+07	0.0399324	8130.55	1.44645e+07	0.0562104	5019.48	9.04494e+06	0.055495	2487.45	1.21028e+07	0.0205526	3261.78	1.34508e+07	0.0242498	2479.48	1.2538e+07	0.0197756	1458.52	1.29765e+07	0.0112398	2684.82	1.29922e+07	0.0206648
PWY-6654	4.16e-05	0.000100725	0.00375365	0.00969682	0.000977555	0.00174847	-0.00371205	-0.00586994	-0.00155417		0	1.2132e+07	0	0	1.38613e+07	0	5.9997	1.39587e+07	4.3e-05	43.9841	1.40014e+07	0.00031414	0	7.07137e+06	0	0	1.14055e+07	0	0	1.44645e+07	0	0	9.04494e+06	0	0	1.21028e+07	0	0	1.34508e+07	0	0	1.2538e+07	0	0	1.29765e+07	0	0	1.29922e+07	0
PWY-5417	0.020611	0.0107179	0.0121382	0.00300306	0.000988142	0.00175315	0.00847283	0.00380906	0.0131366		2073.19	1.2132e+07	0.0170886	2512.88	1.38613e+07	0.0181287	3029.95	1.39587e+07	0.0217066	2872.44	1.40014e+07	0.0205153	1889.37	7.07137e+06	0.0267186	4138.56	1.14055e+07	0.0362857	7214.6	1.44645e+07	0.0498779	4498.33	9.04494e+06	0.0497331	2168.73	1.21028e+07	0.0179191	2858.23	1.34508e+07	0.0212495	2181.61	1.2538e+07	0.0174	1275.8	1.29765e+07	0.00983167	2348.53	1.29922e+07	0.0180765
PWY-6167	6.88e-05	0.000175151	0.00596675	0.0156695	0.00117404	0.00206631	-0.00589796	-0.00938507	-0.00241085		0	1.2132e+07	0	0	1.38613e+07	0	0	1.39587e+07	0	63.001	1.40014e+07	0.000449961	0	7.07137e+06	0	0	1.14055e+07	0	0	1.44645e+07	0	0	9.04494e+06	0	0	1.21028e+07	0	0	1.34508e+07	0	0	1.2538e+07	0	0	1.29765e+07	0	0	1.29922e+07	0
PWY-5304	0.0775987	0.061311	0.0319617	0.0102185	0.00165347	0.00289851	0.045637	0.0191086	0.0721655		2690	1.2132e+07	0.0221727	4086	1.38613e+07	0.0294778	6230	1.39587e+07	0.0446318	9203.4	1.40014e+07	0.0657319	11732	7.07137e+06	0.165908	4123	1.14055e+07	0.0361492	5426	1.44645e+07	0.0375125	2454	9.04494e+06	0.0271312	2238.36	1.21028e+07	0.0184945	4742	1.34508e+07	0.0352545	8618	1.2538e+07	0.0687348	4018	1.29765e+07	0.0309638	3246.6	1.29922e+07	0.0249889
PWY-2942	0.64534	0.0194469	0.630743	0.00919248	0.00174047	0.00303891	0.0145975	0.00599915	0.0231958		76281.8	1.2132e+07	0.628764	87970.6	1.38613e+07	0.634649	89127.7	1.39587e+07	0.638512	89641.2	1.40014e+07	0.640229	46282.4	7.07137e+06	0.654504	72506.8	1.14055e+07	0.635718	90236	1.44645e+07	0.623844	56268.7	9.04494e+06	0.622102	74917	1.21028e+07	0.619004	84622.6	1.34508e+07	0.629129	82049	1.2538e+07	0.6544	86631	1.29765e+07	0.667601	79777	1.29922e+07	0.614038
POLYAMSYN-PWY	0.156062	0.0325118	0.180837	0.0212729	0.00175134	0.00304581	-0.0247749	-0.0394709	-0.0100788		23107.9	1.2132e+07	0.19047	26202.3	1.38613e+07	0.189032	15578	1.39587e+07	0.111601	18021	1.40014e+07	0.128708	11483.4	7.07137e+06	0.162393	16755.5	1.14055e+07	0.146908	15311.2	1.44645e+07	0.105853	11697.9	9.04494e+06	0.129331	14866.6	1.21028e+07	0.122836	19003.5	1.34508e+07	0.141282	14492	1.2538e+07	0.115584	14595.8	1.29765e+07	0.112479	21087	1.29922e+07	0.162306
PWY-5188	0.510823	0.0232781	0.493695	0.0124895	0.00216423	0.00373436	0.0171282	0.0067635	0.0274929		61682.1	1.2132e+07	0.508424	70503.4	1.38613e+07	0.508635	67303.5	1.39587e+07	0.482163	69078.3	1.40014e+07	0.493367	37917.5	7.07137e+06	0.536212	61393.5	1.14055e+07	0.53828	67477.3	1.44645e+07	0.466502	43666.5	9.04494e+06	0.482773	65058.9	1.21028e+07	0.537551	71323	1.34508e+07	0.530252	68283.4	1.2538e+07	0.54461	72230.6	1.29765e+07	0.556628	65435.5	1.29922e+07	0.503653
PWY-5097	0.623278	0.0190184	0.609349	0.00904336	0.00216119	0.00374379	0.0139288	0.00551747	0.0223401		74023.6	1.2132e+07	0.61015	84994.2	1.38613e+07	0.613176	85158.4	1.39587e+07	0.610075	85889.6	1.40014e+07	0.613435	44781	7.07137e+06	0.633272	69975.9	1.14055e+07	0.613528	87884.6	1.44645e+07	0.607588	54445.2	9.04494e+06	0.601941	72326.4	1.21028e+07	0.597599	81665	1.34508e+07	0.60714	79181.9	1.2538e+07	0.631533	83547.2	1.29765e+07	0.643836	77376.4	1.29922e+07	0.595561
PWY-6174	0.000678342	0.000769844	0.00434358	0.0102787	0.00221009	0.00379859	-0.00366524	-0.00597311	-0.00135738		27.8394	1.2132e+07	0.00022947	34.7457	1.38613e+07	0.000250667	24.3817	1.39587e+07	0.000174671	122.747	1.40014e+07	0.000876678	0	7.07137e+06	0	82.3483	1.14055e+07	0.000722006	10.4642	1.44645e+07	7.23e-05	44.9395	9.04494e+06	0.000496847	69.0575	1.21028e+07	0.000570589	86.008	1.34508e+07	0.000639428	46.6519	1.2538e+07	0.000372083	41.4728	1.29765e+07	0.0003196	221.039	1.29922e+07	0.00170133
HEME-BIOSYNTHESIS-II	0.454951	0.0421243	0.485316	0.0117861	0.00224688	0.00384681	-0.0303654	-0.0486949	-0.012036		58076.8	1.2132e+07	0.478706	61917	1.38613e+07	0.44669	64048.7	1.39587e+07	0.458845	63597.5	1.40014e+07	0.454221	33817.5	7.07137e+06	0.478232	46892.3	1.14055e+07	0.411138	72704.9	1.44645e+07	0.502643	42153.8	9.04494e+06	0.466049	55083.6	1.21028e+07	0.45513	60999.7	1.34508e+07	0.453504	51155.1	1.2538e+07	0.408	50891.7	1.29765e+07	0.392184	60789.4	1.29922e+07	0.467892
PWY-6892	0.153024	0.063418	0.199145	0.0352716	0.00242775	0.00414035	-0.0461207	-0.0744238	-0.0178177		17454.7	1.2132e+07	0.143873	19009.7	1.38613e+07	0.137142	26129.1	1.39587e+07	0.187189	25399.1	1.40014e+07	0.181404	11752.5	7.07137e+06	0.166199	24743.3	1.14055e+07	0.216942	7327.47	1.44645e+07	0.0506583	9996.07	9.04494e+06	0.110516	14512.5	1.21028e+07	0.11991	17598.5	1.34508e+07	0.130837	32454.5	1.2538e+07	0.258848	39056.2	1.29765e+07	0.300977	11144.7	1.29922e+07	0.0857797
GALACTUROCAT-PWY	0.13599	0.0296484	0.114247	0.0209373	0.00257719	0.00437824	0.0217437	0.0082413	0.0352462		11622.1	1.2132e+07	0.0957965	17008.6	1.38613e+07	0.122706	21156.3	1.39587e+07	0.151564	20207.9	1.40014e+07	0.144328	8461.84	7.07137e+06	0.119663	18456.9	1.14055e+07	0.161825	12317.7	1.44645e+07	0.0851579	10927.2	9.04494e+06	0.12081	16057.2	1.21028e+07	0.132673	18179.3	1.34508e+07	0.135155	26122.3	1.2538e+07	0.208345	24859.7	1.29765e+07	0.191575	16231.5	1.29922e+07	0.124933
GALACT-GLUCUROCAT-PWY	0.0371958	0.0176498	0.0245456	0.00951894	0.00271054	0.00458708	0.0126502	0.00478899	0.0205115		3208.76	1.2132e+07	0.0264486	4948.56	1.38613e+07	0.0357006	4389.35	1.39587e+07	0.0314453	5164.79	1.40014e+07	0.0368876	2444.08	7.07137e+06	0.034563	3344.93	1.14055e+07	0.0293274	4862.03	1.44645e+07	0.0336135	5044.76	9.04494e+06	0.0557744	4826.87	1.21028e+07	0.0398821	6027.65	1.34508e+07	0.0448127	6210.29	1.2538e+07	0.0495316	3938.07	1.29765e+07	0.0303478	5267.18	1.29922e+07	0.0405412
PWY-5840	0.109722	0.0312406	0.0873222	0.0188549	0.00284027	0.0047882	0.0223999	0.0083746	0.0364251		12369	1.2132e+07	0.101953	14392.8	1.38613e+07	0.103835	18447.2	1.39587e+07	0.132156	18296.2	1.40014e+07	0.130674	10141.6	7.07137e+06	0.143418	18207.6	1.14055e+07	0.159639	7787.81	1.44645e+07	0.0538408	7637.78	9.04494e+06	0.0844426	10409.6	1.21028e+07	0.0860098	12281.4	1.34508e+07	0.0913062	22397.3	1.2538e+07	0.178635	20757.5	1.29765e+07	0.159963	13410	1.29922e+07	0.103216
PWY-7242	0.13205	0.0345801	0.157523	0.0302283	0.00299753	0.00503402	-0.0254732	-0.0416608	-0.00928555		11571.1	1.2132e+07	0.0953769	15046	1.38613e+07	0.108546	25053.4	1.39587e+07	0.179483	22528.5	1.40014e+07	0.160902	9243.54	7.07137e+06	0.130718	17248.2	1.14055e+07	0.151227	13649.4	1.44645e+07	0.0943647	12300.1	9.04494e+06	0.135988	18267.4	1.21028e+07	0.150935	20208.5	1.34508e+07	0.150241	13773.8	1.2538e+07	0.109856	11953	1.29765e+07	0.0921131	19162.1	1.29922e+07	0.147489
PWY-5392	0.00913252	0.0103726	0.00201065	0.00185365	0.00324821	0.00543426	0.00712187	0.00263171	0.011612		662.22	1.2132e+07	0.00545845	514.919	1.38613e+07	0.00371479	923.12	1.39587e+07	0.00661324	1282.47	1.40014e+07	0.00915955	443.186	7.07137e+06	0.00626733	662.078	1.14055e+07	0.00580491	521.04	1.44645e+07	0.0036022	867.57	9.04494e+06	0.00959177	721.463	1.21028e+07	0.0059611	1120.24	1.34508e+07	0.00832845	646.203	1.2538e+07	0.00515394	206.03	1.29765e+07	0.00158772	891.003	1.29922e+07	0.00685799
DTDPRHAMSYN-PWY	0.485201	0.0371429	0.45906	0.0233072	0.00337746	0.0056291	0.0261413	0.00941342	0.0428692		61052.1	1.2132e+07	0.503231	70375.7	1.38613e+07	0.507714	58349.8	1.39587e+07	0.418019	62596.2	1.40014e+07	0.447071	32789.6	7.07137e+06	0.463696	57676.1	1.14055e+07	0.505687	75353.3	1.44645e+07	0.520953	46861.8	9.04494e+06	0.518099	59951.8	1.21028e+07	0.495354	66687.6	1.34508e+07	0.495791	66492.9	1.2538e+07	0.530329	75257.2	1.29765e+07	0.579952	63381.9	1.29922e+07	0.487847
PYRIDNUCSYN-PWY	0.414073	0.0250619	0.396593	0.0159166	0.00365651	0.00607119	0.0174802	0.00618164	0.0287788		46058.8	1.2132e+07	0.379646	52444.4	1.38613e+07	0.378351	56271	1.39587e+07	0.403126	56415.2	1.40014e+07	0.402925	29186.2	7.07137e+06	0.412737	47869.6	1.14055e+07	0.419707	51432.2	1.44645e+07	0.355575	32766.2	9.04494e+06	0.36226	49872	1.21028e+07	0.412069	54414.7	1.34508e+07	0.404547	53706.2	1.2538e+07	0.428346	57494.9	1.29765e+07	0.443071	56582.2	1.29922e+07	0.435509
ARG+POLYAMINE-SYN	0.235774	0.0378024	0.261932	0.0228762	0.0037986	0.00628339	-0.0261584	-0.0431331	-0.00918373		32312.1	1.2132e+07	0.266337	37201.4	1.38613e+07	0.268384	25350.7	1.39587e+07	0.181613	28478.9	1.40014e+07	0.2034	17063.4	7.07137e+06	0.241303	25616.3	1.14055e+07	0.224596	25264.2	1.44645e+07	0.174664	18408.2	9.04494e+06	0.203519	23797.7	1.21028e+07	0.196629	29511.5	1.34508e+07	0.219404	23714.7	1.2538e+07	0.189142	24012.9	1.29765e+07	0.18505	31960.8	1.29922e+07	0.246
PWY-3001	0.667286	0.0143544	0.657342	0.00949267	0.00395257	0.0065136	0.00994353	0.00344867	0.0164384		79521.1	1.2132e+07	0.655465	91167	1.38613e+07	0.657709	90307.6	1.39587e+07	0.646964	92034.6	1.40014e+07	0.657323	47503.8	7.07137e+06	0.671776	74463.2	1.14055e+07	0.652871	96111.6	1.44645e+07	0.664465	59120.8	9.04494e+06	0.653634	79744.6	1.21028e+07	0.658891	89262.3	1.34508e+07	0.663623	85898.2	1.2538e+07	0.685101	90712.8	1.29765e+07	0.699057	85939.6	1.29922e+07	0.661472
PWY-5265	0.000222104	0.00066306	0.00169684	0.00430406	0.00408779	0.00668634	-0.00147474	-0.00246919	-0.00048029		0	1.2132e+07	0	0	1.38613e+07	0	0	1.39587e+07	0	0	1.40014e+07	0	0	7.07137e+06	0	0	1.14055e+07	0	0	1.44645e+07	0	58.6336	9.04494e+06	0.000648248	386.07	1.21028e+07	0.00318991	0	1.34508e+07	0	0	1.2538e+07	0	0	1.29765e+07	0	0	1.29922e+07	0
PWY-722	0.00919641	0.0134823	0.000230912	0.000258202	0.00408404	0.00670514	0.0089655	0.00314975	0.0147812		7540.53	1.2132e+07	0.0621539	5826.31	1.38613e+07	0.0420329	657.831	1.39587e+07	0.00471271	1069.04	1.40014e+07	0.00763521	422.548	7.07137e+06	0.00597548	603.751	1.14055e+07	0.00529351	1573.14	1.44645e+07	0.0108759	1161.32	9.04494e+06	0.0128394	487.287	1.21028e+07	0.00402622	1090.67	1.34508e+07	0.0081086	565.62	1.2538e+07	0.00451123	302.795	1.29765e+07	0.00233341	688.535	1.29922e+07	0.00529961
PWY-1269	0.450268	0.0306452	0.470784	0.0106468	0.00418352	0.0068176	-0.0205165	-0.0339139	-0.00711908		56843.2	1.2132e+07	0.468538	65104.5	1.38613e+07	0.469685	53171.5	1.39587e+07	0.380921	57520.7	1.40014e+07	0.41082	32760.8	7.07137e+06	0.463288	51722	1.14055e+07	0.453483	73008.9	1.44645e+07	0.504745	41613.6	9.04494e+06	0.460076	53683.9	1.21028e+07	0.443564	60822.6	1.34508e+07	0.452187	59882.4	1.2538e+07	0.477606	64920.3	1.29765e+07	0.500292	55210.3	1.29922e+07	0.42495
FUCCAT-PWY	0.0169608	0.0213063	0.00280118	0.00496591	0.00424332	0.00688952	0.0141596	0.00491332	0.0234059		764.875	1.2132e+07	0.00630459	1247.09	1.38613e+07	0.00899691	294.19	1.39587e+07	0.00210758	718.534	1.40014e+07	0.00513186	1319.68	7.07137e+06	0.0186623	7043.78	1.14055e+07	0.0617578	324.455	1.44645e+07	0.00224311	603.221	9.04494e+06	0.00666916	872.547	1.21028e+07	0.00720944	1257.67	1.34508e+07	0.00935014	3850.37	1.2538e+07	0.0307095	2283.77	1.29765e+07	0.0175993	418.511	1.29922e+07	0.00322125
PWY-5863	0.0728615	0.0393214	0.0466912	0.0167154	0.00454846	0.00735781	0.0261702	0.00886571	0.0434747		6930.79	1.2132e+07	0.0571281	8744.91	1.38613e+07	0.0630887	11762.6	1.39587e+07	0.0842674	11674.3	1.40014e+07	0.0833797	5576.78	7.07137e+06	0.0788642	15208.8	1.14055e+07	0.133347	4320.39	1.44645e+07	0.0298689	3987.56	9.04494e+06	0.0440861	5320.06	1.21028e+07	0.0439571	6646.73	1.34508e+07	0.0494152	20090.9	1.2538e+07	0.16024	24161.5	1.29765e+07	0.186195	7532.68	1.29922e+07	0.0579786
PWY-5837	0.0667727	0.0372479	0.0421065	0.0157444	0.00471831	0.0076046	0.0246662	0.00827791	0.0410546		6248.46	1.2132e+07	0.0515039	7893.58	1.38613e+07	0.0569469	10926.5	1.39587e+07	0.0782773	10768.9	1.40014e+07	0.0769127	5083.39	7.07137e+06	0.071887	14133.1	1.14055e+07	0.123915	3863.18	1.44645e+07	0.026708	3581.23	9.04494e+06	0.0395937	4763.17	1.21028e+07	0.0393558	5966.42	1.34508e+07	0.0443575	18816.4	1.2538e+07	0.150074	22660.5	1.29765e+07	0.174628	6832.96	1.29922e+07	0.0525928
ENTBACSYN-PWY	0.04269	0.0155083	0.0543537	0.0213664	0.00549002	0.00878403	-0.0116638	-0.0197364	-0.00359106		3865.2	1.2132e+07	0.0318595	4390.44	1.38613e+07	0.0316741	5917.99	1.39587e+07	0.0423965	5936.81	1.40014e+07	0.0424015	2747.91	7.07137e+06	0.0388597	4884.97	1.14055e+07	0.04283	8799.38	1.44645e+07	0.0608343	5099.12	9.04494e+06	0.0563754	4515.04	1.21028e+07	0.0373056	5048.34	1.34508e+07	0.037532	2717.26	1.2538e+07	0.0216722	1655.65	1.29765e+07	0.0127589	3959.46	1.29922e+07	0.0304757
P184-PWY	0.0148688	0.00578646	0.0187481	0.00427997	0.00548389	0.00880624	-0.00387929	-0.006528	-0.00123058		1166.74	1.2132e+07	0.00961703	1534.08	1.38613e+07	0.0110674	1575.27	1.39587e+07	0.0112852	1771.39	1.40014e+07	0.0126515	1161.9	7.07137e+06	0.016431	1718.34	1.14055e+07	0.0150659	1199.84	1.44645e+07	0.00829505	1654.46	9.04494e+06	0.0182915	2623.72	1.21028e+07	0.0216786	2925.76	1.34508e+07	0.0217516	3977.09	1.2538e+07	0.0317202	3107.75	1.29765e+07	0.0239491	2315.78	1.29922e+07	0.0178244
PWY-6148	0.00203383	0.0027021	0.000312538	0.000470692	0.00571961	0.00911821	0.0017213	0.000551799	0.00289079		93.8702	1.2132e+07	0.000773739	174.268	1.38613e+07	0.00125723	97.7288	1.39587e+07	0.00070013	156.005	1.40014e+07	0.00111421	0	7.07137e+06	0	82.8277	1.14055e+07	0.000726209	76.7867	1.44645e+07	0.000530863	103.109	9.04494e+06	0.00113997	120.824	1.21028e+07	0.000998308	211.608	1.34508e+07	0.0015732	79.2708	1.2538e+07	0.000632242	82.382	1.29765e+07	0.000634857	88.3644	1.29922e+07	0.000680135
ORNDEG-PWY	0.0167743	0.014985	0.00718513	0.0052443	0.00586356	0.00931396	0.00958915	0.00303675	0.0161416		811.148	1.2132e+07	0.00668601	1023.65	1.38613e+07	0.00738496	8232.1	1.39587e+07	0.0589748	7204.58	1.40014e+07	0.051456	589.746	7.07137e+06	0.00833991	1150.16	1.14055e+07	0.0100843	2998.56	1.44645e+07	0.0207305	1851.99	9.04494e+06	0.0204755	1165.35	1.21028e+07	0.00962874	1250.92	1.34508e+07	0.00930003	0	1.2538e+07	0	666.85	1.29765e+07	0.00513892	4155.07	1.29922e+07	0.0319813
PWY-7084	0.00169946	0.00270235	8.02e-06	3.06e-05	0.00636406	0.0100726	0.00169144	0.000525782	0.0028571		137.822	1.2132e+07	0.00113601	113.535	1.38613e+07	0.000819081	152.796	1.39587e+07	0.00109463	204.4	1.40014e+07	0.00145985	129.903	7.07137e+06	0.00183702	155.384	1.14055e+07	0.00136236	210.578	1.44645e+07	0.00145583	156.649	9.04494e+06	0.0017319	218.445	1.21028e+07	0.00180491	181.476	1.34508e+07	0.00134919	188.706	1.2538e+07	0.00150507	0	1.29765e+07	0	138.938	1.29922e+07	0.00106939
PWY-6396	0.035803	0.0150663	0.026137	0.00834797	0.00647635	0.0102136	0.00966598	0.00294368	0.0163883		9682.3	1.2132e+07	0.0798078	8104.15	1.38613e+07	0.0584661	5993.76	1.39587e+07	0.0429393	4567.82	1.40014e+07	0.0326239	1820.71	7.07137e+06	0.0257476	3480.81	1.14055e+07	0.0305187	5838.23	1.44645e+07	0.0403625	3776.12	9.04494e+06	0.0417484	3337.73	1.21028e+07	0.0275781	3508.38	1.34508e+07	0.0260832	2130.14	1.2538e+07	0.0169894	1801.18	1.29765e+07	0.0138803	4168.9	1.29922e+07	0.0320877
OANTIGEN-PWY	0.477923	0.017337	0.466395	0.0146937	0.00653391	0.0102676	0.0115273	0.00344938	0.0196052		58003.6	1.2132e+07	0.478103	65509.4	1.38613e+07	0.472607	62017.8	1.39587e+07	0.444296	64267.6	1.40014e+07	0.459008	33468.9	7.07137e+06	0.473302	51906.9	1.14055e+07	0.455104	74323.5	1.44645e+07	0.513833	44814.7	9.04494e+06	0.495467	57737.8	1.21028e+07	0.47706	64291	1.34508e+07	0.477973	57892.5	1.2538e+07	0.461735	58304	1.29765e+07	0.449306	64811.8	1.29922e+07	0.498852
PWY-5971	0.211446	0.144978	0.117812	0.0931517	0.00661099	0.0103517	0.0936339	0.0282072	0.159061		14268	1.2132e+07	0.117606	23154.5	1.38613e+07	0.167044	12674.1	1.39587e+07	0.0907975	20044.7	1.40014e+07	0.143162	30801	7.07137e+06	0.435574	20811.2	1.14055e+07	0.182467	20658.1	1.44645e+07	0.142819	34614.2	9.04494e+06	0.382692	40782.6	1.21028e+07	0.336967	24231.3	1.34508e+07	0.180148	15260.8	1.2538e+07	0.121716	9803.99	1.29765e+07	0.0755521	43984.4	1.29922e+07	0.338545
PWY-7446	4.69e-05	8.12e-05	0.000205913	0.000498675	0.00758565	0.0118358	-0.000159056	-0.000274769	-4.33e-05		4.382	1.2132e+07	3.61e-05	0	1.38613e+07	0	2.2772	1.39587e+07	1.63e-05	5.0056	1.40014e+07	3.58e-05	5.5294	7.07137e+06	7.82e-05	0	1.14055e+07	0	1.5975	1.44645e+07	1.1e-05	9.1378	9.04494e+06	0.000101027	15.0742	1.21028e+07	0.000124551	6.1835	1.34508e+07	4.6e-05	0	1.2538e+07	0	0.5996	1.29765e+07	4.62e-06	5.968	1.29922e+07	4.59e-05
PWY-7295	0.011508	0.00812215	0.00619793	0.00716759	0.00768068	0.0119417	0.00531008	0.0015023	0.00911787		861.802	1.2132e+07	0.00710353	1649.01	1.38613e+07	0.0118965	3615.24	1.39587e+07	0.0258996	3653.25	1.40014e+07	0.026092	526.74	7.07137e+06	0.00744891	717.397	1.14055e+07	0.00628993	980.203	1.44645e+07	0.00677661	1216.03	9.04494e+06	0.0134443	2765.11	1.21028e+07	0.0228468	3072.64	1.34508e+07	0.0228436	1163.43	1.2538e+07	0.00927922	0	1.29765e+07	0	1147.75	1.29922e+07	0.00883419
AEROBACTINSYN-PWY	0.00124999	0.000982086	0.00189714	0.000925816	0.00779178	0.0120718	-0.000647146	-0.00111269	-0.000181606		51.773	1.2132e+07	0.000426747	84.7836	1.38613e+07	0.000611657	82.8738	1.39587e+07	0.000593709	111.868	1.40014e+07	0.000798979	36.3302	7.07137e+06	0.000513765	125.641	1.14055e+07	0.00110158	363.43	1.44645e+07	0.00251257	194.787	9.04494e+06	0.00215355	81.5127	1.21028e+07	0.000673501	101.454	1.34508e+07	0.000754259	56.6553	1.2538e+07	0.000451867	88.7371	1.29765e+07	0.000683831	296.901	1.29922e+07	0.00228522
PWY-7392	0.338749	0.0355155	0.360921	0.0227135	0.00838023	0.0129379	-0.0221714	-0.0381925	-0.00615033		46559.2	1.2132e+07	0.383771	51169.9	1.38613e+07	0.369157	45884.5	1.39587e+07	0.328717	46010.2	1.40014e+07	0.328611	22405.1	7.07137e+06	0.316843	40070.7	1.14055e+07	0.351328	53514	1.44645e+07	0.369968	34616	9.04494e+06	0.382711	48824.3	1.21028e+07	0.403412	52193	1.34508e+07	0.38803	43996	1.2538e+07	0.3509	48570.6	1.29765e+07	0.374297	45474.2	1.29922e+07	0.350012
P461-PWY	0.0237953	0.0195687	0.0116139	0.013231	0.008811	0.0135554	0.0121814	0.0033085	0.0210542		1261.62	1.2132e+07	0.0103991	1729	1.38613e+07	0.0124736	8487.35	1.39587e+07	0.0608035	8608.24	1.40014e+07	0.0614812	3627.82	7.07137e+06	0.0513029	4050.86	1.14055e+07	0.0355168	1039.61	1.44645e+07	0.00718728	1861.7	9.04494e+06	0.0205828	2004.32	1.21028e+07	0.0165608	1057.37	1.34508e+07	0.00786101	780.733	1.2538e+07	0.00622691	738.209	1.29765e+07	0.00568883	1859.3	1.29922e+07	0.0143109
GLYCOL-GLYOXDEG-PWY	0.00127495	0.00211621	7.08e-05	0.000121331	0.0119875	0.018378	0.00120419	0.000291036	0.00211734		54.0405	1.2132e+07	0.000445437	5.9968	1.38613e+07	4.33e-05	31.7406	1.39587e+07	0.00022739	21.4844	1.40014e+07	0.000153444	319.31	7.07137e+06	0.00451553	69.6449	1.14055e+07	0.000610626	23.5004	1.44645e+07	0.000162469	619.436	9.04494e+06	0.00684842	80.9986	1.21028e+07	0.000669253	545.292	1.34508e+07	0.00405399	0	1.2538e+07	0	0.5998	1.29765e+07	4.62e-06	116.066	1.29922e+07	0.000893354
PWY-5705	0.0340826	0.0117468	0.0271688	0.00725029	0.0121598	0.0185775	0.00691376	0.00163066	0.0121969		2961.7	1.2132e+07	0.0244122	3689	1.38613e+07	0.0266136	8580.96	1.39587e+07	0.0614741	7967.77	1.40014e+07	0.0569068	1485.28	7.07137e+06	0.0210041	2987.48	1.14055e+07	0.0261934	3690.42	1.44645e+07	0.0255136	3048.34	9.04494e+06	0.0337022	3981.32	1.21028e+07	0.0328958	4534.64	1.34508e+07	0.0337129	4639.68	1.2538e+07	0.0370048	3991.27	1.29765e+07	0.0307578	5113.26	1.29922e+07	0.0393565
PWY-7097	0.0129037	0.0053447	0.0160475	0.00349024	0.0125483	0.0190388	-0.00314376	-0.00555925	-0.000728265		1000.23	1.2132e+07	0.00824452	1297.72	1.38613e+07	0.00936217	1324.23	1.39587e+07	0.00948679	1497.92	1.40014e+07	0.0106984	1036.91	7.07137e+06	0.0146635	1485.46	1.14055e+07	0.0130241	984.665	1.44645e+07	0.00680745	1418.05	9.04494e+06	0.0156778	2343.51	1.21028e+07	0.0193633	2570.93	1.34508e+07	0.0191136	3582.62	1.2538e+07	0.028574	2819.36	1.29765e+07	0.0217267	1934.13	1.29922e+07	0.0148868
PWY-6338	0.0129037	0.0053447	0.0160475	0.00349024	0.0125483	0.0191047	-0.00314376	-0.00555925	-0.000728265		1000.23	1.2132e+07	0.00824452	1297.72	1.38613e+07	0.00936217	1324.23	1.39587e+07	0.00948679	1497.92	1.40014e+07	0.0106984	1036.91	7.07137e+06	0.0146635	1485.46	1.14055e+07	0.0130241	984.665	1.44645e+07	0.00680745	1418.05	9.04494e+06	0.0156778	2343.51	1.21028e+07	0.0193633	2570.93	1.34508e+07	0.0191136	3582.62	1.2538e+07	0.028574	2819.36	1.29765e+07	0.0217267	1934.13	1.29922e+07	0.0148868
PWY-6545	0.330063	0.0532095	0.298974	0.0335055	0.0128546	0.0194365	0.0310891	0.0071183	0.05506		38594.7	1.2132e+07	0.318122	43386.5	1.38613e+07	0.313004	37779.2	1.39587e+07	0.27065	40820.8	1.40014e+07	0.291547	25214.7	7.07137e+06	0.356574	33659	1.14055e+07	0.295112	65320	1.44645e+07	0.451588	34949.5	9.04494e+06	0.386398	37534.8	1.21028e+07	0.310132	42000.2	1.34508e+07	0.312251	34651.7	1.2538e+07	0.276373	29455.7	1.29765e+07	0.226993	40384.9	1.29922e+07	0.31084
NAGLIPASYN-PWY	0.47121	0.0372894	0.492265	0.0140059	0.0136379	0.0205503	-0.0210553	-0.0373941	-0.00471645		60834.3	1.2132e+07	0.501436	68459.9	1.38613e+07	0.493892	55401.5	1.39587e+07	0.396897	59917.3	1.40014e+07	0.427937	34934	7.07137e+06	0.494021	55767.6	1.14055e+07	0.488954	75015.5	1.44645e+07	0.518618	42765.3	9.04494e+06	0.472809	56232.1	1.21028e+07	0.464619	63046.5	1.34508e+07	0.46872	64396.6	1.2538e+07	0.51361	71726	1.29765e+07	0.552739	57546.6	1.29922e+07	0.442932
PWY-6478	0.0482249	0.0177356	0.0586814	0.0151738	0.0148305	0.0222711	-0.0104565	-0.0187317	-0.00218131		5183.68	1.2132e+07	0.0427272	5942.65	1.38613e+07	0.0428723	6895.98	1.39587e+07	0.0494028	8449.66	1.40014e+07	0.0603486	2972.41	7.07137e+06	0.0420344	4771.81	1.14055e+07	0.0418378	4462.05	1.44645e+07	0.0308483	4230.87	9.04494e+06	0.0467761	4904.25	1.21028e+07	0.0405215	7033.39	1.34508e+07	0.0522899	11582.3	1.2538e+07	0.0923774	9810.46	1.29765e+07	0.075602	3772.83	1.29922e+07	0.0290392
[truncated: 147 more rows]
[truncated: 276 more columns]

## Sheet: DatasetS8
#pathway ID	Aug: mean rel. freq. (%)	Aug: std. dev. (%)	Oct: mean rel. freq. (%)	Oct: std. dev. (%)	p-values	p-values (corrected)	Difference between means	95.0% lower CI	95.0% upper CI	Note	Aug01_1	Aug01_1: parent seq. count	Aug01_1: rel. freq. (%)	Aug01_2	Aug01_2: parent seq. count	Aug01_2: rel. freq. (%)	Aug01_3	Aug01_3: parent seq. count	Aug01_3: rel. freq. (%)	Aug02_1	Aug02_1: parent seq. count	Aug02_1: rel. freq. (%)	Aug02_2	Aug02_2: parent seq. count	Aug02_2: rel. freq. (%)	Aug02_3	Aug02_3: parent seq. count	Aug02_3: rel. freq. (%)	Aug03_1	Aug03_1: parent seq. count	Aug03_1: rel. freq. (%)	Aug03_2	Aug03_2: parent seq. count	Aug03_2: rel. freq. (%)	Aug03_3	Aug03_3: parent seq. count	Aug03_3: rel. freq. (%)	Aug04_1	Aug04_1: parent seq. count	Aug04_1: rel. freq. (%)	Aug04_2	Aug04_2: parent seq. count	Aug04_2: rel. freq. (%)	Aug04_3	Aug04_3: parent seq. count	Aug04_3: rel. freq. (%)	Aug07_1	Aug07_1: parent seq. count	Aug07_1: rel. freq. (%)
[truncated: 440 more rows]
[truncated: 453 more columns]

[truncated: 2 more sheets: DatasetS9, DatasetS10]
